# Supplementary material for: Mapping responsive genomic elements to heat stress in a maize diversity panel
Source: Genome Biol. 2022 Nov 7;23:234. doi: 10.1186/s13059-022-02807-7 (PMC9639295; doi:10.1186/s13059-022-02807-7)
Supplement: Supplementary file 2 — Additional file 2: Supplementary tables and associated data (Data S1) of mapping responsive genomic elements to heat stress in a maize diversity panel. Table S1-S11 include additional associated results and Data S1 represents MOA-seq TF footprints of B73 detected in either control or heat conditions. [file 13059_2022_2807_MOESM2_ESM.xlsx]

## Sheet: Table S1
Table S1. BLUPs of measured photosynthetic parameters under control and heat conditions.
Genotype	NPQcontrol	YIIcontrol	YNOcontrol	NPQheat	YIIheat	YNOheat	Subgroup
4226	-0.065618	0.0692186	-0.00689253	-0.0349016	0.0450966	-0.0133179	unknown
B73	-0.0348874	0.0291124	0.00370172	0.0183196	0.00504853	-0.0278455	stiff_stalk
PHW79	0.000939139	0.020456	-0.0199351	0.0417283	-0.0126894	-0.0314878	mixed
PHW80	-0.0157688	-0.00384187	0.0233767	0.026484	-0.0367724	0.010101	non_stiff_stalk
PHW86	-0.00472962	-0.00764756	0.0158984	0.0489493	-0.0392077	-0.0112631	iodent
PHWG5	0.0758264	-0.0348729	-0.039254	0.0802402	-0.0389372	-0.0448759	non_stiff_stalk
SG-30A	-0.0241227	0.0210415	0.00561578	-0.0545514	0.0381825	0.0175072	flint/popcorn
TZU-CHIAO-HSI-WU-105	0.0439023	-0.0571216	0.017768	0.0588447	-0.0565258	-0.00357203	unknown
B97	-0.00893041	0.000423356	0.00712927	-0.0883904	0.0193901	0.0707142	non_stiff_stalk
VaW6	0.0206306	-0.045119	0.0292971	0.0141816	-0.0348782	0.0212103	unknown
W182E	0.0391287	-0.012917	-0.0242974	-0.0237954	0.0389943	-0.0161056	non_stiff_stalk
W22	0.0197355	0.005526	-0.0236742	-0.00908599	0.0303352	-0.0226573	non_stiff_stalk
W37A	0.0501678	-0.012917	-0.0358264	0.0155188	-0.00267739	-0.0141116	non_stiff_stalk
W552	0.0113816	-0.0181864	0.0102897	-0.0173767	0.0157231	0.00155535	mixed
W610S	-0.0256145	0.0195778	0.00873174	-0.0168419	0.0319588	-0.0161056	mixed
W9	-0.0282997	-0.0735154	0.110624	0.000541979	-0.0465138	0.0479866	non_stiff_stalk
C103	0.0465637	-0.0478797	0.000585765	0.0199243	-0.0425762	0.0205798	non_stiff_stalk
DE3	-0.0399594	0.0329181	0.0049481	-0.026076	0.023449	7.02905e-05	non_stiff_stalk
DK4676A	-0.00475344	-0.0200689	0.0245786	-0.00548284	-0.00225754	0.00519767	unknown
DKFBHJ	-0.0313071	0.0133042	0.0167887	-0.014041	0.0199313	-0.00904505	stiff_stalk
DKIB014	-0.0495068	0.0329181	0.0149192	-0.0573669	0.0567322	-0.00163884	iodent
F2834T	-0.0635295	0.0358456	0.0264482	-0.0533553	0.0272373	0.0251375	tropical
H99	0.0489506	-0.0352916	-0.0153056	0.0397151	-0.0109166	-0.0338274	unknown
HP301	0.0024071	0.0244285	-0.0302622	0.0188545	0.01479	-0.0386699	flint/popcorn
78010	0.0802779	-0.0534419	-0.0287042	0.0702037	-0.0539412	-0.0210089	stiff_stalk
LH145	-0.029517	-0.0224108	0.0529338	-0.00949449	-0.00631647	0.0137433	stiff_stalk
LH146Ht	-0.0369758	-0.0121647	0.0498179	0.023936	-0.0377055	0.0111796	stiff_stalk
LH185	-0.0029633	0.00540003	-0.00439976	0.0100289	-0.0046929	-0.0087602	non_stiff_stalk
LH82	-0.0912766	0.0481409	0.0423396	-0.0445296	0.0193901	0.0239981	unknown
M14	-0.0268318	0.00744925	0.0183467	0.049878	-0.0217404	-0.0332577	unknown
Mo17	0.0220986	-0.0215326	-0.001907	0.0496106	-0.0371643	-0.0167361	non_stiff_stalk
Mo44	0.0510391	-0.0595895	0.00837566	0.0565641	-0.0607061	0.00064	non_stiff_stalk
Mo45	-0.0134057	0.0174026	-0.00626934	0.0140406	-0.00658707	-0.011039	unknown
6M502	0.023292	-0.0127502	-0.0125013	0.0581688	-0.0517765	-0.0104693	non_stiff_stalk
MoG	0.0990743	-0.0674937	-0.0333782	0.0461338	-0.0839773	0.0362468	unknown
MS71	-0.0141427	0.00981138	0.00370597	0.0122246	-0.0206161	0.0108862	non_stiff_stalk
NC230	0.0291121	-0.0303799	0.000778822	-0.0126477	0.00238447	0.013165	mixed
NC250	0.0362727	-0.0303799	-0.00669947	0.0167711	-0.0284634	0.0143045	stiff_stalk
NC342	0.0774458	-0.0456026	-0.0334967	0.0330852	-0.0208867	-0.0110476	non_stiff_stalk
NK778	-0.0248902	0.00387141	0.0207209	-0.0516945	0.0375618	0.0177227	non_stiff_stalk
Oh40B	0.0106141	0.0138248	-0.0269532	-0.0174617	0.0161848	0.00376484	non_stiff_stalk
Oh43	0.00375192	-0.00871666	0.00420637	0.036562	-0.0636408	0.0302563	non_stiff_stalk
Os420	0.0443283	-0.0251104	-0.0207213	-0.0321711	-0.0308987	0.0689965	non_stiff_stalk
Pa875	-0.00430368	-0.0131078	0.0172934	-0.0212059	-0.000321484	0.0251289	unknown
PH207	-0.0290672	0.0463195	-0.0200981	-0.0412642	0.0432443	0.000631444	iodent
PHB09	0.0109125	0.00416415	-0.0169821	0.00794548	0.0205143	-0.027854	stiff_stalk
PHG80	-0.00400533	0.0155812	-0.0135546	-0.00114761	0.0175378	-0.0150356	stiff_stalk
PHG84	0.0303056	-0.0710715	0.0428442	-0.0236129	-0.0622878	0.0929243	iodent
PHJ33	-0.0404047	0.0164595	0.0235253	-0.0228105	0.0169966	0.00860737	iodent
PHJ40	0.0470135	-0.0213047	-0.0275764	0.0622365	-0.0322517	-0.0301328	stiff_stalk
PHR36	0.0240401	-0.040626	0.0169818	0.0427132	-0.0346871	-0.00677477	iodent
A239	0.00479394	0.0299907	-0.0386753	0.00173814	0.0413083	-0.048355	non_stiff_stalk
PHV63	0.00763054	0.00387141	-0.013243	0.00794548	0.0226791	-0.0301328	stiff_stalk
PHW30	-0.0696436	0.0100191	0.0609168	-0.0268222	-0.0122277	0.0436445	mixed
PHW43	-0.0302606	0.0328532	-0.0045183	-0.0746946	0.0459503	0.0333897	non_stiff_stalk
PHW52	0.0297089	0.00504239	-0.0375474	0.0202479	0.049468	-0.0714368	stiff_stalk
Va26	0.0520855	-0.0608254	0.0091919	0.0143641	-0.0390166	0.0279775	non_stiff_stalk
Va35	0.0168796	-0.057898	0.0428442	-0.0105081	-0.0476756	0.0635843	non_stiff_stalk
Va99	-0.0138511	0.00884809	0.00389478	-0.0543689	0.0243027	0.0345291	non_stiff_stalk
W606S	0.0127026	-0.0224757	0.0095035	0.0114222	-0.00816875	-0.00136254	non_stiff_stalk
Yu796-NS	-0.00907737	0.0223144	-0.0154242	0.010085	0.0253851	-0.0352602	unknown
B103	-0.0623361	0.0496047	0.0105568	-0.0335644	0.0459084	-0.0155967	non_stiff_stalk
1538	-0.0513479	0.0544286	-0.0038075	-0.0228936	0.0218521	0.00277116	iodent
2369	-0.00808634	0.0113949	-0.00318431	-0.0196843	0.0175226	0.00391058	stiff_stalk
764	0.00265446	0.0289597	-0.0330975	0.00144375	-0.00223086	0.00220145	stiff_stalk
2MA22	0.00354953	-0.00265687	-0.000379952	-0.0504403	-0.00331324	0.0586026	non_stiff_stalk
33-16	-0.0188271	0.0169571	0.00211281	-0.000695798	-0.00764276	0.0101774	unknown
3IJI1	-0.0215123	0.00583276	0.0167578	-0.0635451	0.0445821	0.0221413	iodent
4F-234-BX-4	-0.00480443	-0.00353511	0.00927951	0.00144375	-0.0506674	0.0531904	tropical
A334	0.0136936	-0.0120247	-0.00100314	0.0490487	-0.0152194	-0.0348296	unknown
A427	0.0116051	0.0111022	-0.023438	0.0121415	0.0234757	-0.0362539	unknown
B104	-0.0366775	-0.00133312	0.0379772	-0.0132387	0.00234258	0.00861593	stiff_stalk
A659	0.0563585	-0.0155377	-0.0418222	0.057072	-0.00466622	-0.0544846	non_stiff_stalk
B-28	0.031595	-0.0175869	-0.0137786	0.0279207	-0.0200901	-0.00719875	flint/popcorn
B14A	-0.0197222	0.0111022	0.00927951	-0.0228936	0.0291582	-0.00491991	stiff_stalk
B85	0.0354161	-0.0352757	0.00163296	-0.000926234	-0.00577387	0.00681053	unknown
B88	0.0277163	-0.0137812	-0.0137786	0.0485138	-0.0214431	-0.0277083	unknown
CO257	-0.0594035	-2.21574e-05	0.0625624	-0.0493705	0.0177932	0.0352446	stiff_stalk
FR19	-0.017037	0.0356928	-0.0196989	-0.0667544	0.0451233	0.0249898	mixed
H121	0.0393522	-0.0152449	-0.0243728	0.0803396	-0.0587853	-0.022296	unknown
H96	0.0136936	-0.010561	-0.00256112	-0.0632776	0.0470175	0.0192927	unknown
B115	-0.0507002	0.0323326	0.0167887	0.0335639	-0.0128108	-0.0252818	unknown
Ia-453	0.0235394	-0.0196361	-0.00318431	0.0300602	-0.0257726	-0.00349564	sweet_corn
INBRED-305	0.0342802	0.0105167	-0.0464961	-0.00764933	0.00940474	-0.000362242	unknown
K47	-0.0191255	-2.21574e-05	0.020497	-0.0450914	0.019958	0.0284081	flint/popcorn
LH143	0.0468111	-0.0325169	-0.0137786	0.0295253	-0.00304264	-0.0268537	stiff_stalk
LH184	0.0420374	-0.0705739	0.0317144	-0.00310279	-0.0601382	0.0680028	mixed
LH215	-0.00868305	-0.00616982	0.0161346	0.0362114	-0.0122429	-0.02429	non_stiff_stalk
Mo1W	-0.0143518	0.0222265	-0.00816984	-0.0154052	0.0150872	0.00191659	non_stiff_stalk
MS200	-0.0504528	0.0260322	0.0254825	-0.00470745	0.02997	-0.0251446	unknown
MS225	0.0157821	-0.00382785	-0.011909	0.0351417	0.00832236	-0.0447995	unknown
MS72	-0.0746196	0.0245685	0.0522797	-0.0429519	0.00453402	0.0423659	unknown
B2	-0.0417495	0.0657057	-0.028081	0.00548235	0.023449	-0.0335425	non_stiff_stalk
N217	-0.0322531	0.00583276	0.0279752	-0.0577607	0.0227586	0.0371622	stiff_stalk
N542	-0.0160671	0.00786796	0.0112245	-0.0104232	0.041159	-0.0326272	stiff_stalk
ND259	0.0221224	0.00259854	-0.023051	0.0179258	0.0138289	-0.0340515	mixed
NS701	-0.000850995	0.023969	-0.0218046	-0.0179116	0.0241115	-0.00670543	stiff_stalk
NY6371	-0.0250178	0.0511943	-0.0255438	0.0267515	0.00841701	-0.0377546	tropical
Oh7	-0.00950331	0.00494051	0.00748536	-0.0877144	-0.00646573	0.0998302	non_stiff_stalk
Os426	-0.0593287	0.0541218	0.00717376	0.000274535	0.018429	-0.0200936	mixed

## Sheet: Table S2
Table S2. Identified genome-wide association loci using three collected photosynthetic parameters under control and heat.
SNP	Trait	P-value	Distance-to-TSS-of-the-closest-gene	The Closest Gene	reGene
S1_193754712	YIIcontrol	1.4e-06	1517	Zm00001d031542	Yes
S1_193763537	YIIcontrol	1.4e-06	-4209	Zm00001d031543	No
S1_193766527	YIIcontrol	1.4e-06	-1219	Zm00001d031543	No
S1_193780335	YIIcontrol	5.46e-07	1880	Zm00001d031544	No
S10_143796127	YNOcontrol	4.59e-07	35	Zm00001d026337	No
S10_143796153	YNOcontrol	1.54e-06	9	Zm00001d026337	No
S2_213886673	NPQcontrol	1.22e-06	175	Zm00001d006666	No
S2_241039311	YIIcontrol	1.77e-06	1322	Zm00001d007859	No
S2_244370065	YIIcontrol	8.17e-07	1206	Zm00001d007975	No
S3_16787024	YNOheat	1.1e-06	12606	Zm00001d039856	No
S3_16787564	YNOheat	9.85e-07	12066	Zm00001d039856	No
S3_16788683	YNOheat	1.29e-06	10947	Zm00001d039856	No
S3_16788726	YNOheat	1.65e-06	10904	Zm00001d039856	No
S3_16788816	YNOheat	1.75e-06	10814	Zm00001d039856	No
S3_68119690	NPQcontrol	1.43e-06	554	Zm00001d040826	No
S3_68119777	NPQcontrol	1.21e-06	467	Zm00001d040826	No
S3_68168672	NPQcontrol	6.31e-07	4151	Zm00001d040828	No
S3_68532612	NPQcontrol	1.43e-06	12599	Zm00001d040831	No
S3_68534323	NPQcontrol	1.18e-06	10888	Zm00001d040831	No
S3_68538863	NPQcontrol	9.44e-07	6348	Zm00001d040831	No
S3_68541629	NPQcontrol	1.43e-06	3582	Zm00001d040831	No
S3_68542915	NPQcontrol	9.44e-07	2296	Zm00001d040831	No
S3_68543298	NPQcontrol	2.1e-06	1913	Zm00001d040831	No
S3_68544380	NPQcontrol	1.43e-06	831	Zm00001d040831	No
S3_219195361	YIIheat	1.31e-06	-1688	Zm00001d044102	No
S4_45046889	YIIheat	2.63e-07	2040	Zm00001d049800	No
S4_45072944	YIIheat	2.57e-07	-1991	Zm00001d049801	No
S4_45072981	YIIheat	1.04e-06	-1954	Zm00001d049801	No
S4_45073328	YIIheat	7.63e-07	-1607	Zm00001d049801	No
S4_45073491	YIIheat	5.27e-08	-1444	Zm00001d049801	No
S4_45073640	YIIheat	1.04e-06	-1295	Zm00001d049801	No
S4_45074501	YIIheat	9.9e-07	-434	Zm00001d049801	No
S4_45074544	YIIheat	2.63e-07	-391	Zm00001d049801	No
S4_45298732	YIIheat	4.58e-08	229	Zm00001d049803	No
S4_45298816	YIIheat	5.01e-07	145	Zm00001d049803	No
S4_45298833	YIIheat	9.54e-08	128	Zm00001d049803	No
S5_187384603	YNOcontrol	1.05e-06	-1368	Zm00001d017163	No
S5_187384619	YNOcontrol	7.21e-07	-1352	Zm00001d017163	No
S5_187385310	YNOcontrol	9.64e-07	-661	Zm00001d017163	No
S5_187385442	YNOcontrol	8.57e-07	-529	Zm00001d017163	No
S5_187385846	YNOcontrol	9.21e-07	-125	Zm00001d017163	No
S5_187385875	YNOcontrol	8.72e-07	-96	Zm00001d017163	No
S5_187386056	YNOcontrol	5.53e-07	85	Zm00001d017163	No
S5_187386789	YNOcontrol	2.83e-07	228	Zm00001d017164	Yes
S5_187389919	YNOcontrol	1.64e-06	3358	Zm00001d017164	Yes
S5_187392526	YNOcontrol	9.56e-07	5965	Zm00001d017164	Yes
S5_187392653	YNOcontrol	1.19e-06	6092	Zm00001d017164	Yes
S7_6511208	YNOcontrol	3.48e-08	63	Zm00001d018824	No
S7_6511235	YNOcontrol	1.45e-08	36	Zm00001d018824	No
S7_6511969	YNOcontrol	1.79e-06	-698	Zm00001d018824	No
S7_149059470	NPQcontrol	5.05e-07	-722	Zm00001d021331	No
S7_149059699	NPQcontrol	8.1e-07	-951	Zm00001d021331	No
S7_149060915	NPQcontrol	1.61e-07	-2167	Zm00001d021331	No
S7_149061160	NPQcontrol	5.79e-07	-2412	Zm00001d021331	No
S9_9115314	YIIcontrol	4.42e-08	10028	Zm00001d044979	No
S9_13679289	YNOcontrol	5.23e-07	-1061	Zm00001d045127	No

## Sheet: Table S3
Table S3. The alignment statistics of RNA-seq samples in the large diversity panel
Sample	Total alignment	Unique alignment
Control 1538	0.9243	0.8558
Control 2369	0.9655	0.8981
Control 2MA22	0.9223	0.8466
Control 33-16	0.9237	0.8446
Control 3IJI1	0.9217	0.8519
Control 4226	0.9246	0.8502
Control 4F-234-BX-4	0.9155	0.8409
Control 6M502	0.9222	0.8455
Control 764	0.9603	0.8971
Control 78010	0.9626	0.898
Control A239	0.9195	0.8438
Control A334	0.9159	0.8428
Control A427	0.9246	0.8529
Control A659	0.9272	0.8553
Control B-28	0.9176	0.837
Control B103	0.9378	0.8634
Control B104	0.9411	0.8656
Control B115	0.9226	0.8521
Control B14A	0.939	0.8659
Control B2	0.9261	0.8556
Control B73	0.9799	0.9186
Control B85	0.9162	0.8406
Control B88	0.9224	0.8584
Control B97	0.9235	0.8425
Control C103	0.9152	0.8384
Control CO257	0.929	0.8576
Control DE3	0.9196	0.8388
Control DK4676A	0.9263	0.8525
Control DKFBHJ	0.9368	0.8654
Control DKIB014	0.922	0.8492
Control F2834T	0.9214	0.8515
Control FC46	0.918	0.8384
Control FR19	0.9299	0.8526
Control H121	0.9218	0.8435
Control H96	0.9261	0.8547
Control H99	0.921	0.8394
Control HP301	0.9196	0.8463
Control INBRED-305	0.9174	0.8442
Control Ia-453	0.9171	0.8431
Control K47	0.9139	0.8364
Control LH143	0.9426	0.8687
Control LH145	0.9366	0.8655
Control LH146Ht	0.9464	0.8711
Control LH184	0.9202	0.8446
Control LH185	0.9179	0.8346
Control LH215	0.9274	0.8474
Control LH82	0.9297	0.8564
Control M14	0.9247	0.8527
Control MS200	0.9216	0.8487
Control MS225	0.9176	0.8424
Control MS71	0.9303	0.8605
Control MS72	0.9198	0.8502
Control Mo17	0.9266	0.8524
Control Mo1W	0.9223	0.8529
Control Mo44	0.9238	0.8483
Control Mo45	0.9231	0.8528
Control MoG	0.9216	0.8515
Control N217	0.9435	0.8654
Control N542	0.933	0.8575
Control NC230	0.9251	0.8505
Control NC250	0.9355	0.8626
Control NC342	0.9145	0.8307
Control ND259	0.9181	0.8444
Control NK778	0.927	0.8547
Control NS701	0.9638	0.8828
Control NY6371	0.9216	0.8459
Control Oh40B	0.9172	0.84
Control Oh43	0.9206	0.8485
Control Oh7	0.9254	0.8489
Control Os420	0.9219	0.8433
Control Os426	0.9346	0.8663
Control PH207	0.9254	0.8553
Control PHB09	0.9381	0.8709
Control PHG80	0.9308	0.8592
Control PHG84	0.9175	0.832
Control PHJ33	0.9183	0.8345
Control PHJ40	0.9233	0.8498
Control PHK42	0.9172	0.8431
Control PHR36	0.9207	0.843
Control PHV63	0.9274	0.8464
Control PHW30	0.9194	0.8475
Control PHW43	0.9214	0.843
Control PHW52	0.9518	0.8777
Control PHW79	0.9285	0.8484
Control PHW80	0.9218	0.8414
Control PHW86	0.9251	0.851
Control PHWG5	0.8446	0.5988
Control Pa875	0.9237	0.8445
Control SG-30A	0.9173	0.8312
Control TZU-CHIAO-HSI-WU-105	0.9195	0.8413
Control Va26	0.9169	0.8377
Control Va35	0.9168	0.8366
Control Va99	0.9225	0.8434
Control VaW6	0.9171	0.8305
Control W182E	0.9223	0.8408
Control W22	0.9229	0.836
Control W37A	0.9211	0.8452
Control W552	0.9208	0.838
Control W606S	0.9228	0.8467
Control W610S	0.948	0.8693
Control W9	0.9172	0.8388
Control Yu796-NS	0.9157	0.8302
Heat 1538	0.9313	0.8715
Heat 2369	0.9745	0.9217
Heat 2MA22	0.9254	0.8644
Heat 33-16	0.9243	0.8592
Heat 3IJI1	0.918	0.853
Heat 4226	0.9264	0.8615
Heat 4F-234-BX-4	0.9143	0.8515
Heat 6M502	0.9275	0.8642
Heat 764	0.9608	0.9058
Heat 78010	0.9593	0.9005
Heat A239	0.921	0.8591
Heat A334	0.919	0.8574
Heat A427	0.9211	0.8554
Heat A659	0.9253	0.8627
Heat B-28	0.9177	0.8539
Heat B103	0.9412	0.8802
Heat B104	0.9412	0.8738
Heat B115	0.9225	0.8592
Heat B14A	0.949	0.8923
Heat B2	0.9156	0.8531
Heat B73	0.9856	0.9351
Heat B85	0.9214	0.8551
Heat B88	0.9263	0.8693
Heat B97	0.9257	0.8659
Heat C103	0.9184	0.855
Heat CO257	0.939	0.8816
Heat DE3	0.9231	0.8548
Heat DK4676A	0.9341	0.8729
Heat DKFBHJ	0.9387	0.8786
Heat DKIB014	0.9283	0.8685
Heat F2834T	0.9175	0.8564
Heat FC46	0.9159	0.8465
Heat FR19	0.926	0.8642
Heat H121	0.9243	0.8578
Heat H96	0.9315	0.87
Heat H99	0.9263	0.8585
Heat HP301	0.9201	0.8577
Heat INBRED-305	0.9174	0.8536
Heat Ia-453	0.9169	0.8542
Heat K47	0.9133	0.846
Heat LH143	0.943	0.8792
Heat LH145	0.9415	0.8822
Heat LH146Ht	0.9428	0.8798
Heat LH184	0.9161	0.8529
Heat LH185	0.9217	0.8567
Heat LH215	0.9233	0.8548
Heat LH82	0.9213	0.8539
Heat M14	0.9247	0.8619
Heat MS200	0.9173	0.8509
Heat MS225	0.9267	0.8626
Heat MS71	0.9228	0.8556
Heat MS72	0.923	0.8632
Heat Mo17	0.9201	0.8571
Heat Mo1W	0.9194	0.856
Heat Mo44	0.9187	0.8538
Heat Mo45	0.9238	0.8621
Heat MoG	0.9241	0.8624
Heat N217	0.9429	0.8756
Heat N542	0.93	0.8708
Heat NC230	0.924	0.8601
Heat NC250	0.9343	0.8736
Heat NC342	0.9141	0.8489
Heat ND259	0.9145	0.853
Heat NK778	0.9274	0.8675
Heat NS701	0.9703	0.9141
Heat NY6371	0.9251	0.8628
Heat Oh40B	0.9164	0.8487
Heat Oh43	0.9234	0.8556
Heat Oh7	0.9244	0.8549
Heat Os420	0.9186	0.8447
Heat Os426	0.9185	0.8572
Heat PH207	0.9129	0.8263
Heat PHB09	0.9307	0.867
Heat PHG80	0.9329	0.8722
Heat PHG84	0.924	0.8622
Heat PHJ33	0.9203	0.8577
Heat PHJ40	0.9254	0.8648
Heat PHK42	0.9167	0.8556
Heat PHR36	0.9161	0.8494
Heat PHV63	0.9289	0.8664
Heat PHW30	0.9219	0.8594
Heat PHW43	0.9232	0.8611
Heat PHW52	0.9513	0.8917
Heat PHW79	0.9283	0.8665
Heat PHW80	0.922	0.8577
Heat PHW86	0.93	0.8682
Heat PHWG5	0.928	0.8656
Heat Pa875	0.9145	0.847
Heat SG-30A	0.9101	0.8334
Heat TZU-CHIAO-HSI-WU-105	0.9126	0.8367
Heat Va26	0.9166	0.8459
Heat Va35	0.9056	0.8273
Heat Va99	0.9195	0.8465
Heat VaW6	0.9165	0.8449
Heat W182E	0.9176	0.8438
Heat W22	0.9286	0.8543
Heat W37A	0.9251	0.8556
Heat W552	0.9201	0.8476
Heat W606S	0.9151	0.8528
Heat W610S	0.9474	0.877
Heat W9	0.918	0.8483
Heat Yu796-NS	0.9149	0.8379

## Sheet: Table S4
Table S4. GO enrichment for identified upregulated genes using B73 RNA-seq data collected from the large panel experiment.
GO	name	ratio_in_study	ratio_in_pop	p_uncorrected	p_bonferroni	study_items
.....GO:0045471	response to ethanol	6/1319	9/39324	1.08e-07	0.000777	Zm00001d028557, Zm00001d028561, Zm00001d039933, Zm00001d039936, Zm00001d044728, Zm00001d047841
...GO:0080170	hydrogen peroxide transmembrane transport	8/1319	20/39324	1.38e-07	0.000988	Zm00001d003006, Zm00001d005421, Zm00001d011778, Zm00001d017288, Zm00001d019563, Zm00001d019565, Zm00001d027652, Zm00001d051174
...GO:0061077	chaperone-mediated protein folding	15/1319	67/39324	3.02e-07	0.00216	Zm00001d000399, Zm00001d002940, Zm00001d004243, Zm00001d007031, Zm00001d014090, Zm00001d018229, Zm00001d020344, Zm00001d022307, Zm00001d031569, Zm00001d042372, Zm00001d044426, Zm00001d045025, Zm00001d045544, Zm00001d047067, Zm00001d054107
......GO:0051259	protein complex oligomerization	18/1319	130/39324	3.78e-07	0.00271	Zm00001d003554, Zm00001d007271, Zm00001d008577, Zm00001d016506, Zm00001d025508, Zm00001d027966, Zm00001d028557, Zm00001d028561, Zm00001d039933, Zm00001d039936, Zm00001d039942, Zm00001d041067, Zm00001d044421, Zm00001d044728, Zm00001d045025, Zm00001d047841, Zm00001d049218, Zm00001d054107
......GO:0009644	response to high light intensity	69/1319	375/39324	5.81e-07	0.00416	Zm00001d002823, Zm00001d003554, Zm00001d004243, Zm00001d004460, Zm00001d007031, Zm00001d007271, Zm00001d007411, Zm00001d008577, Zm00001d008841, Zm00001d010183, Zm00001d010529, Zm00001d010652, Zm00001d012041, Zm00001d012710, Zm00001d012955, Zm00001d013507, Zm00001d013842, Zm00001d014090, Zm00001d014486, Zm00001d015308, Zm00001d015520, Zm00001d015777, Zm00001d016255, Zm00001d016987, Zm00001d017199,…
....GO:0009269	response to desiccation	15/1319	95/39324	6.32e-07	0.00453	Zm00001d003006, Zm00001d005421, Zm00001d007341, Zm00001d011778, Zm00001d013707, Zm00001d017288, Zm00001d017547, Zm00001d019563, Zm00001d019565, Zm00001d027652, Zm00001d034188, Zm00001d041416, Zm00001d043538, Zm00001d051174, Zm00001d051420
......GO:0009658	chloroplast organization	38/1319	453/39324	9.46e-07	0.00678	Zm00001d000399, Zm00001d002537, Zm00001d007164, Zm00001d007572, Zm00001d008970, Zm00001d010994, Zm00001d013507, Zm00001d015520, Zm00001d017097, Zm00001d018065, Zm00001d020344, Zm00001d020827, Zm00001d020900, Zm00001d022003, Zm00001d022144, Zm00001d024674, Zm00001d025264, Zm00001d028408, Zm00001d028574, Zm00001d029557, Zm00001d032576, Zm00001d033181, Zm00001d033591, Zm00001d034715, Zm00001d034919,…
...GO:0009408	response to heat	98/1319	586/39324	1.15e-06	0.00827	Zm00001d002823, Zm00001d003554, Zm00001d004243, Zm00001d004460, Zm00001d005888, Zm00001d006008, Zm00001d007031, Zm00001d007271, Zm00001d007411, Zm00001d008573, Zm00001d008577, Zm00001d008841, Zm00001d009950, Zm00001d010183, Zm00001d010529, Zm00001d010652, Zm00001d012041, Zm00001d012710, Zm00001d012955, Zm00001d013507, Zm00001d013842, Zm00001d013927, Zm00001d014090, Zm00001d014486, Zm00001d014617,…
....GO:0010286	heat acclimation	37/1319	155/39324	1.22e-06	0.00874	Zm00001d002823, Zm00001d004243, Zm00001d006008, Zm00001d007271, Zm00001d008577, Zm00001d014486, Zm00001d015777, Zm00001d017199, Zm00001d017547, Zm00001d017645, Zm00001d017682, Zm00001d018298, Zm00001d020898, Zm00001d023664, Zm00001d024903, Zm00001d027720, Zm00001d028408, Zm00001d028557, Zm00001d028561, Zm00001d029217, Zm00001d031325, Zm00001d034978, Zm00001d037453, Zm00001d038806, Zm00001d039933,…
....GO:0042542	response to hydrogen peroxide	74/1319	511/39324	1.28e-06	0.00916	Zm00001d002823, Zm00001d003381, Zm00001d003554, Zm00001d004243, Zm00001d004460, Zm00001d007031, Zm00001d007271, Zm00001d007411, Zm00001d007937, Zm00001d008573, Zm00001d008577, Zm00001d008841, Zm00001d009779, Zm00001d010183, Zm00001d010409, Zm00001d010529, Zm00001d010652, Zm00001d011778, Zm00001d012041, Zm00001d012710, Zm00001d012955, Zm00001d013507, Zm00001d013842, Zm00001d014090, Zm00001d014486,…
..GO:0006457	protein folding	100/1319	692/39324	1.76e-06	0.0126	Zm00001d000399, Zm00001d002770, Zm00001d002823, Zm00001d002940, Zm00001d003554, Zm00001d004243, Zm00001d004460, Zm00001d005513, Zm00001d005812, Zm00001d006008, Zm00001d007031, Zm00001d007205, Zm00001d007271, Zm00001d007411, Zm00001d008577, Zm00001d008841, Zm00001d010183, Zm00001d010652, Zm00001d010727, Zm00001d012041, Zm00001d012710, Zm00001d012955, Zm00001d013010, Zm00001d013507, Zm00001d013842,…
.....GO:0009642	response to light intensity	74/1319	500/39324	1.88e-06	0.0135	Zm00001d002823, Zm00001d003554, Zm00001d004243, Zm00001d004460, Zm00001d005694, Zm00001d007031, Zm00001d007271, Zm00001d007411, Zm00001d008573, Zm00001d008577, Zm00001d008841, Zm00001d010183, Zm00001d010529, Zm00001d010652, Zm00001d012041, Zm00001d012710, Zm00001d012955, Zm00001d013507, Zm00001d013842, Zm00001d014090, Zm00001d014486, Zm00001d015308, Zm00001d015520, Zm00001d015777, Zm00001d016255,…
....GO:0000302	response to reactive oxygen species	83/1319	700/39324	1.97e-06	0.0141	Zm00001d002823, Zm00001d003381, Zm00001d003554, Zm00001d004243, Zm00001d004460, Zm00001d005071, Zm00001d006476, Zm00001d007031, Zm00001d007271, Zm00001d007411, Zm00001d007937, Zm00001d008573, Zm00001d008577, Zm00001d008841, Zm00001d009779, Zm00001d010183, Zm00001d010409, Zm00001d010529, Zm00001d010652, Zm00001d011034, Zm00001d011778, Zm00001d012041, Zm00001d012710, Zm00001d012955, Zm00001d013507,…
...GO:0006979	response to oxidative stress	119/1319	1218/39324	2.17e-06	0.0155	Zm00001d002685, Zm00001d002823, Zm00001d003277, Zm00001d003381, Zm00001d003554, Zm00001d004243, Zm00001d004460, Zm00001d005071, Zm00001d006476, Zm00001d007031, Zm00001d007271, Zm00001d007411, Zm00001d007937, Zm00001d008573, Zm00001d008577, Zm00001d008812, Zm00001d008841, Zm00001d009779, Zm00001d010183, Zm00001d010409, Zm00001d010529, Zm00001d010652, Zm00001d010798, Zm00001d010924, Zm00001d011034,…
....GO:0033993	response to lipid	89/1319	1516/39324	2.66e-06	0.019	Zm00001d003006, Zm00001d004301, Zm00001d005252, Zm00001d005421, Zm00001d005888, Zm00001d005978, Zm00001d006476, Zm00001d007173, Zm00001d007341, Zm00001d007572, Zm00001d008573, Zm00001d008749, Zm00001d010313, Zm00001d011034, Zm00001d011778, Zm00001d012212, Zm00001d013163, Zm00001d013416, Zm00001d013707, Zm00001d014007, Zm00001d014617, Zm00001d016506, Zm00001d017287, Zm00001d017288, Zm00001d017547,…
....GO:0097305	response to alcohol	81/1319	1158/39324	2.72e-06	0.0195	Zm00001d003006, Zm00001d004301, Zm00001d005421, Zm00001d005888, Zm00001d006476, Zm00001d007173, Zm00001d007341, Zm00001d007572, Zm00001d008573, Zm00001d011778, Zm00001d013163, Zm00001d013289, Zm00001d013416, Zm00001d013707, Zm00001d014617, Zm00001d017288, Zm00001d017547, Zm00001d018045, Zm00001d019563, Zm00001d019565, Zm00001d020351, Zm00001d020403, Zm00001d020408, Zm00001d022101, Zm00001d025037,…
...GO:0009266	response to temperature stimulus	164/1319	1835/39324	2.89e-06	0.0207	Zm00001d002823, Zm00001d003006, Zm00001d003554, Zm00001d004243, Zm00001d004460, Zm00001d005888, Zm00001d006008, Zm00001d006257, Zm00001d006476, Zm00001d006845, Zm00001d007031, Zm00001d007271, Zm00001d007341, Zm00001d007411, Zm00001d008573, Zm00001d008577, Zm00001d008841, Zm00001d009950, Zm00001d010183, Zm00001d010529, Zm00001d010652, Zm00001d010727, Zm00001d011245, Zm00001d011778, Zm00001d012041,…
....GO:0005976	polysaccharide metabolic process	100/1319	1680/39324	2.92e-06	0.0209	Zm00001d001771, Zm00001d002064, Zm00001d003276, Zm00001d003431, Zm00001d005047, Zm00001d005071, Zm00001d007081, Zm00001d007254, Zm00001d007571, Zm00001d007710, Zm00001d010321, Zm00001d011245, Zm00001d011642, Zm00001d012274, Zm00001d013162, Zm00001d013707, Zm00001d014083, Zm00001d014617, Zm00001d015308, Zm00001d016982, Zm00001d017379, Zm00001d017557, Zm00001d017645, Zm00001d018080, Zm00001d018122,…
..GO:0009719	response to endogenous stimulus	143/1319	2638/39324	3.02e-06	0.0216	Zm00001d000143, Zm00001d002532, Zm00001d002754, Zm00001d003006, Zm00001d003265, Zm00001d003451, Zm00001d004243, Zm00001d004301, Zm00001d005252, Zm00001d005421, Zm00001d005674, Zm00001d005888, Zm00001d005978, Zm00001d006476, Zm00001d007173, Zm00001d007341, Zm00001d007572, Zm00001d008573, Zm00001d008749, Zm00001d008869, Zm00001d008872, Zm00001d008919, Zm00001d009613, Zm00001d010313, Zm00001d010698,…
....GO:0009651	response to salt stress	97/1319	1692/39324	3.3e-06	0.0237	Zm00001d002690, Zm00001d003006, Zm00001d003265, Zm00001d003554, Zm00001d005888, Zm00001d005978, Zm00001d006008, Zm00001d006476, Zm00001d007271, Zm00001d007341, Zm00001d007937, Zm00001d008577, Zm00001d010652, Zm00001d011778, Zm00001d012556, Zm00001d012955, Zm00001d013163, Zm00001d013568, Zm00001d013638, Zm00001d013707, Zm00001d013842, Zm00001d016979, Zm00001d017199, Zm00001d017288, Zm00001d017547,…
...GO:0009314	response to radiation	159/1319	2227/39324	3.66e-06	0.0262	Zm00001d000039, Zm00001d002532, Zm00001d002548, Zm00001d002754, Zm00001d002823, Zm00001d003554, Zm00001d004243, Zm00001d004460, Zm00001d005694, Zm00001d005889, Zm00001d006845, Zm00001d006920, Zm00001d007031, Zm00001d007164, Zm00001d007254, Zm00001d007271, Zm00001d007411, Zm00001d008573, Zm00001d008577, Zm00001d008749, Zm00001d008762, Zm00001d008841, Zm00001d010183, Zm00001d010321, Zm00001d010529,…
....GO:0009416	response to light stimulus	157/1319	2111/39324	3.73e-06	0.0267	Zm00001d000039, Zm00001d002532, Zm00001d002548, Zm00001d002754, Zm00001d002823, Zm00001d003554, Zm00001d004243, Zm00001d004460, Zm00001d005694, Zm00001d005889, Zm00001d006845, Zm00001d006920, Zm00001d007031, Zm00001d007164, Zm00001d007254, Zm00001d007271, Zm00001d007411, Zm00001d008573, Zm00001d008577, Zm00001d008749, Zm00001d008762, Zm00001d008841, Zm00001d010183, Zm00001d010321, Zm00001d010529,…
...GO:0006970	response to osmotic stress	114/1319	1824/39324	3.74e-06	0.0268	Zm00001d002690, Zm00001d003006, Zm00001d003265, Zm00001d003554, Zm00001d004243, Zm00001d005421, Zm00001d005888, Zm00001d005978, Zm00001d006008, Zm00001d006476, Zm00001d007271, Zm00001d007341, Zm00001d007937, Zm00001d008577, Zm00001d008841, Zm00001d008974, Zm00001d010652, Zm00001d011778, Zm00001d012556, Zm00001d012955, Zm00001d013163, Zm00001d013568, Zm00001d013638, Zm00001d013707, Zm00001d013842,…
...GO:0009725	response to hormone	137/1319	2497/39324	3.91e-06	0.028	Zm00001d000143, Zm00001d002754, Zm00001d003006, Zm00001d003265, Zm00001d004243, Zm00001d004301, Zm00001d005252, Zm00001d005421, Zm00001d005674, Zm00001d005888, Zm00001d005978, Zm00001d006476, Zm00001d007173, Zm00001d007341, Zm00001d007572, Zm00001d008573, Zm00001d008749, Zm00001d008869, Zm00001d008919, Zm00001d009613, Zm00001d010313, Zm00001d010698, Zm00001d010961, Zm00001d011034, Zm00001d011433,…
...GO:1901700	response to oxygen-containing compound	251/1319	4016/39324	4.36e-06	0.0312	Zm00001d000039, Zm00001d002532, Zm00001d002690, Zm00001d002823, Zm00001d003006, Zm00001d003265, Zm00001d003378, Zm00001d003381, Zm00001d003554, Zm00001d004243, Zm00001d004301, Zm00001d004460, Zm00001d005071, Zm00001d005252, Zm00001d005421, Zm00001d005888, Zm00001d005978, Zm00001d006008, Zm00001d006476, Zm00001d007031, Zm00001d007173, Zm00001d007271, Zm00001d007341, Zm00001d007411, Zm00001d007572,…
...GO:0010035	response to inorganic substance	189/1319	2880/39324	4.44e-06	0.0318	Zm00001d000039, Zm00001d002690, Zm00001d002823, Zm00001d003006, Zm00001d003381, Zm00001d003554, Zm00001d003924, Zm00001d004243, Zm00001d004460, Zm00001d005071, Zm00001d005114, Zm00001d005421, Zm00001d005888, Zm00001d006008, Zm00001d006476, Zm00001d007031, Zm00001d007271, Zm00001d007341, Zm00001d007411, Zm00001d007937, Zm00001d008573, Zm00001d008577, Zm00001d008749, Zm00001d008841, Zm00001d009631,…
...GO:0005975	carbohydrate metabolic process	207/1319	3939/39324	4.51e-06	0.0323	Zm00001d001771, Zm00001d002064, Zm00001d002500, Zm00001d002625, Zm00001d002834, Zm00001d003276, Zm00001d003277, Zm00001d003431, Zm00001d003924, Zm00001d004473, Zm00001d004771, Zm00001d004772, Zm00001d005047, Zm00001d005071, Zm00001d005114, Zm00001d005252, Zm00001d005674, Zm00001d006476, Zm00001d007081, Zm00001d007205, Zm00001d007254, Zm00001d007312, Zm00001d007571, Zm00001d007710, Zm00001d008651,…
...GO:0010033	response to organic substance	222/1319	4437/39324	4.81e-06	0.0345	Zm00001d000143, Zm00001d002532, Zm00001d002754, Zm00001d002823, Zm00001d003006, Zm00001d003265, Zm00001d003378, Zm00001d003451, Zm00001d004243, Zm00001d004301, Zm00001d005114, Zm00001d005252, Zm00001d005421, Zm00001d005674, Zm00001d005888, Zm00001d005978, Zm00001d006160, Zm00001d006476, Zm00001d007031, Zm00001d007173, Zm00001d007341, Zm00001d007572, Zm00001d007937, Zm00001d008573, Zm00001d008749,…
..GO:0042221	response to chemical	376/1319	7601/39324	5.42e-06	0.0388	Zm00001d000039, Zm00001d000143, Zm00001d002532, Zm00001d002685, Zm00001d002690, Zm00001d002754, Zm00001d002823, Zm00001d003006, Zm00001d003265, Zm00001d003378, Zm00001d003381, Zm00001d003451, Zm00001d003554, Zm00001d003924, Zm00001d004243, Zm00001d004301, Zm00001d004460, Zm00001d005071, Zm00001d005114, Zm00001d005252, Zm00001d005421, Zm00001d005674, Zm00001d005888, Zm00001d005978, Zm00001d006008,…
....GO:0006986	response to unfolded protein	6/1319	15/39324	5.43e-06	0.0389	Zm00001d002823, Zm00001d007031, Zm00001d014946, Zm00001d022307, Zm00001d045025, Zm00001d047067
...GO:0001101	response to acid chemical	63/1319	1021/39324	5.45e-06	0.039	Zm00001d002532, Zm00001d002690, Zm00001d003006, Zm00001d005421, Zm00001d005888, Zm00001d006008, Zm00001d007341, Zm00001d008573, Zm00001d008749, Zm00001d010652, Zm00001d011778, Zm00001d012480, Zm00001d013707, Zm00001d014083, Zm00001d015091, Zm00001d016982, Zm00001d017199, Zm00001d017288, Zm00001d017547, Zm00001d018122, Zm00001d018178, Zm00001d018965, Zm00001d019563, Zm00001d019565, Zm00001d020827,…
...GO:0009414	response to water deprivation	59/1319	943/39324	5.64e-06	0.0404	Zm00001d002690, Zm00001d003006, Zm00001d005421, Zm00001d005888, Zm00001d006008, Zm00001d007341, Zm00001d008749, Zm00001d010652, Zm00001d011778, Zm00001d013707, Zm00001d014083, Zm00001d015091, Zm00001d016982, Zm00001d017199, Zm00001d017288, Zm00001d017547, Zm00001d018122, Zm00001d018178, Zm00001d018965, Zm00001d019563, Zm00001d019565, Zm00001d020827, Zm00001d020838, Zm00001d020898, Zm00001d020926,…
.....GO:0009657	plastid organization	40/1319	546/39324	5.65e-06	0.0405	Zm00001d000399, Zm00001d002537, Zm00001d007164, Zm00001d007572, Zm00001d008970, Zm00001d010994, Zm00001d013507, Zm00001d015520, Zm00001d017097, Zm00001d018065, Zm00001d020344, Zm00001d020827, Zm00001d020900, Zm00001d022003, Zm00001d022144, Zm00001d024674, Zm00001d025264, Zm00001d028408, Zm00001d028574, Zm00001d029049, Zm00001d029557, Zm00001d032576, Zm00001d033181, Zm00001d033591, Zm00001d034715,…
..GO:0009628	response to abiotic stimulus	328/1319	5597/39324	5.66e-06	0.0405	Zm00001d000016, Zm00001d000039, Zm00001d002532, Zm00001d002548, Zm00001d002690, Zm00001d002754, Zm00001d002823, Zm00001d003006, Zm00001d003265, Zm00001d003277, Zm00001d003381, Zm00001d003554, Zm00001d004243, Zm00001d004460, Zm00001d005421, Zm00001d005694, Zm00001d005812, Zm00001d005888, Zm00001d005889, Zm00001d005978, Zm00001d006008, Zm00001d006257, Zm00001d006476, Zm00001d006845, Zm00001d006920,…
....GO:0044264	cellular polysaccharide metabolic process	79/1319	1382/39324	5.97e-06	0.0428	Zm00001d002064, Zm00001d003276, Zm00001d005047, Zm00001d005071, Zm00001d007081, Zm00001d007571, Zm00001d010321, Zm00001d011245, Zm00001d011642, Zm00001d012274, Zm00001d014083, Zm00001d014617, Zm00001d015308, Zm00001d016982, Zm00001d017379, Zm00001d017557, Zm00001d017645, Zm00001d018122, Zm00001d018965, Zm00001d019225, Zm00001d020351, Zm00001d020403, Zm00001d021249, Zm00001d022144, Zm00001d022241,…
....GO:0009737	response to abscisic acid	58/1319	918/39324	6.39e-06	0.0458	Zm00001d003006, Zm00001d004301, Zm00001d005421, Zm00001d005888, Zm00001d006476, Zm00001d007173, Zm00001d007341, Zm00001d007572, Zm00001d008573, Zm00001d011778, Zm00001d013163, Zm00001d013707, Zm00001d017288, Zm00001d017547, Zm00001d018045, Zm00001d019563, Zm00001d019565, Zm00001d020351, Zm00001d020403, Zm00001d020408, Zm00001d022101, Zm00001d025037, Zm00001d026535, Zm00001d026632, Zm00001d027652,…
..GO:0003006	developmental process involved in reproduction	163/1319	3403/39324	6.82e-06	0.0489	Zm00001d000399, Zm00001d002064, Zm00001d003041, Zm00001d003072, Zm00001d003161, Zm00001d003508, Zm00001d005252, Zm00001d005674, Zm00001d005889, Zm00001d006008, Zm00001d006845, Zm00001d007173, Zm00001d007226, Zm00001d007254, Zm00001d007572, Zm00001d008262, Zm00001d008762, Zm00001d008869, Zm00001d008919, Zm00001d009057, Zm00001d010586, Zm00001d010594, Zm00001d010652, Zm00001d010961, Zm00001d011245,…
..GO:0006950	response to stress	481/1319	11582/39324	7.07e-06	0.0507	Zm00001d000143, Zm00001d002323, Zm00001d002347, Zm00001d002488, Zm00001d002532, Zm00001d002685, Zm00001d002690, Zm00001d002823, Zm00001d003006, Zm00001d003041, Zm00001d003265, Zm00001d003277, Zm00001d003378, Zm00001d003381, Zm00001d003451, Zm00001d003554, Zm00001d003924, Zm00001d003999, Zm00001d004243, Zm00001d004301, Zm00001d004330, Zm00001d004460, Zm00001d004771, Zm00001d004772, Zm00001d005071,…
....GO:0010038	response to metal ion	74/1319	1273/39324	7.88e-06	0.0564	Zm00001d002823, Zm00001d003006, Zm00001d003924, Zm00001d004243, Zm00001d005114, Zm00001d005888, Zm00001d006008, Zm00001d006476, Zm00001d007937, Zm00001d008573, Zm00001d009631, Zm00001d009950, Zm00001d010529, Zm00001d010798, Zm00001d011034, Zm00001d011778, Zm00001d013507, Zm00001d013842, Zm00001d014090, Zm00001d015829, Zm00001d016076, Zm00001d017547, Zm00001d017622, Zm00001d017863, Zm00001d019338,…
.GO:0050896	response to stimulus	770/1319	19771/39324	8.26e-06	0.0592	Zm00001d000016, Zm00001d000039, Zm00001d000143, Zm00001d000399, Zm00001d002323, Zm00001d002347, Zm00001d002488, Zm00001d002532, Zm00001d002548, Zm00001d002685, Zm00001d002690, Zm00001d002754, Zm00001d002823, Zm00001d003004, Zm00001d003006, Zm00001d003041, Zm00001d003265, Zm00001d003277, Zm00001d003309, Zm00001d003311, Zm00001d003314, Zm00001d003378, Zm00001d003381, Zm00001d003451, Zm00001d003554,…
.....GO:0033530	raffinose metabolic process	5/1319	10/39324	9.22e-06	0.0661	Zm00001d003277, Zm00001d019163, Zm00001d031300, Zm00001d031303, Zm00001d034564
......GO:0034484	raffinose catabolic process	5/1319	10/39324	9.22e-06	0.0661	Zm00001d003277, Zm00001d019163, Zm00001d031300, Zm00001d031303, Zm00001d034564
.GO:0022414	reproductive process	211/1319	4671/39324	9.57e-06	0.0686	Zm00001d000399, Zm00001d001928, Zm00001d002064, Zm00001d003041, Zm00001d003072, Zm00001d003161, Zm00001d003431, Zm00001d003508, Zm00001d004446, Zm00001d005252, Zm00001d005674, Zm00001d005812, Zm00001d005889, Zm00001d006008, Zm00001d006845, Zm00001d007076, Zm00001d007081, Zm00001d007173, Zm00001d007226, Zm00001d007233, Zm00001d007254, Zm00001d007312, Zm00001d007572, Zm00001d008262, Zm00001d008573,…
..GO:0010162	seed dormancy process	22/1319	233/39324	1.42e-05	0.102	Zm00001d005889, Zm00001d006845, Zm00001d007173, Zm00001d007254, Zm00001d010586, Zm00001d013162, Zm00001d018752, Zm00001d022059, Zm00001d022101, Zm00001d023664, Zm00001d025055, Zm00001d026691, Zm00001d028574, Zm00001d029142, Zm00001d029218, Zm00001d033711, Zm00001d034240, Zm00001d038733, Zm00001d043330, Zm00001d043390, Zm00001d047045, Zm00001d049294
...GO:0006790	sulfur compound metabolic process	83/1319	1517/39324	1.55e-05	0.111	Zm00001d000399, Zm00001d003004, Zm00001d003006, Zm00001d004473, Zm00001d006476, Zm00001d007937, Zm00001d008919, Zm00001d009613, Zm00001d009779, Zm00001d011034, Zm00001d011778, Zm00001d013130, Zm00001d013135, Zm00001d013219, Zm00001d014026, Zm00001d014486, Zm00001d014918, Zm00001d015025, Zm00001d015030, Zm00001d016469, Zm00001d016982, Zm00001d017540, Zm00001d019100, Zm00001d019125, Zm00001d019376,…
...GO:0009415	response to water	60/1319	1000/39324	1.64e-05	0.118	Zm00001d002690, Zm00001d003006, Zm00001d005421, Zm00001d005888, Zm00001d006008, Zm00001d007341, Zm00001d008749, Zm00001d010652, Zm00001d011778, Zm00001d012480, Zm00001d013707, Zm00001d014083, Zm00001d015091, Zm00001d016982, Zm00001d017199, Zm00001d017288, Zm00001d017547, Zm00001d018122, Zm00001d018178, Zm00001d018965, Zm00001d019563, Zm00001d019565, Zm00001d020827, Zm00001d020838, Zm00001d020898,…
..GO:0022611	dormancy process	22/1319	236/39324	1.73e-05	0.124	Zm00001d005889, Zm00001d006845, Zm00001d007173, Zm00001d007254, Zm00001d010586, Zm00001d013162, Zm00001d018752, Zm00001d022059, Zm00001d022101, Zm00001d023664, Zm00001d025055, Zm00001d026691, Zm00001d028574, Zm00001d029142, Zm00001d029218, Zm00001d033711, Zm00001d034240, Zm00001d038733, Zm00001d043330, Zm00001d043390, Zm00001d047045, Zm00001d049294
...GO:0044262	cellular carbohydrate metabolic process	100/1319	1946/39324	2.49e-05	0.178	Zm00001d002064, Zm00001d002500, Zm00001d003276, Zm00001d003924, Zm00001d005047, Zm00001d005071, Zm00001d006476, Zm00001d007081, Zm00001d007571, Zm00001d007710, Zm00001d010321, Zm00001d011245, Zm00001d011642, Zm00001d012274, Zm00001d012687, Zm00001d014083, Zm00001d014617, Zm00001d015025, Zm00001d015308, Zm00001d016982, Zm00001d017379, Zm00001d017557, Zm00001d017645, Zm00001d018122, Zm00001d018342,…
...GO:0009409	response to cold	68/1319	1195/39324	2.72e-05	0.195	Zm00001d002823, Zm00001d003006, Zm00001d006257, Zm00001d006845, Zm00001d007341, Zm00001d008573, Zm00001d011778, Zm00001d012556, Zm00001d013135, Zm00001d013507, Zm00001d013707, Zm00001d014617, Zm00001d014682, Zm00001d014946, Zm00001d015091, Zm00001d017199, Zm00001d017379, Zm00001d017547, Zm00001d018178, Zm00001d018229, Zm00001d018965, Zm00001d019565, Zm00001d022144, Zm00001d025055, Zm00001d025375,…
...GO:0006458	'de novo' protein folding	9/1319	49/39324	3.2e-05	0.23	Zm00001d000399, Zm00001d002940, Zm00001d007031, Zm00001d014090, Zm00001d022307, Zm00001d045025, Zm00001d045544, Zm00001d047067, Zm00001d054107
....GO:0048569	post-embryonic animal organ development	46/1319	713/39324	3.23e-05	0.231	Zm00001d000399, Zm00001d005252, Zm00001d007254, Zm00001d008749, Zm00001d008869, Zm00001d008919, Zm00001d010961, Zm00001d011642, Zm00001d013162, Zm00001d013507, Zm00001d014026, Zm00001d016979, Zm00001d017284, Zm00001d018752, Zm00001d020408, Zm00001d020827, Zm00001d021232, Zm00001d022391, Zm00001d025580, Zm00001d029209, Zm00001d029707, Zm00001d029955, Zm00001d032027, Zm00001d032399, Zm00001d033591,…
...GO:0009793	embryo development ending in seed dormancy	48/1319	756/39324	3.49e-05	0.25	Zm00001d000399, Zm00001d003161, Zm00001d006845, Zm00001d007173, Zm00001d007226, Zm00001d008262, Zm00001d008919, Zm00001d010961, Zm00001d012612, Zm00001d014026, Zm00001d017079, Zm00001d020344, Zm00001d020512, Zm00001d022144, Zm00001d023373, Zm00001d023664, Zm00001d024674, Zm00001d025055, Zm00001d026691, Zm00001d027967, Zm00001d028180, Zm00001d028574, Zm00001d029142, Zm00001d029218, Zm00001d032399,…
..GO:0048646	anatomical structure formation involved in morphogenesis	111/1319	2233/39324	3.62e-05	0.259	Zm00001d001928, Zm00001d002064, Zm00001d002548, Zm00001d002625, Zm00001d002754, Zm00001d003072, Zm00001d005252, Zm00001d005421, Zm00001d006688, Zm00001d007164, Zm00001d007173, Zm00001d007254, Zm00001d008869, Zm00001d008919, Zm00001d010535, Zm00001d010961, Zm00001d010994, Zm00001d011245, Zm00001d011311, Zm00001d011417, Zm00001d011422, Zm00001d011433, Zm00001d011642, Zm00001d011778, Zm00001d012048,…
...GO:0042546	cell wall biogenesis	35/1319	496/39324	4.23e-05	0.303	Zm00001d002064, Zm00001d005047, Zm00001d005885, Zm00001d007254, Zm00001d010499, Zm00001d012666, Zm00001d013162, Zm00001d013168, Zm00001d014617, Zm00001d018752, Zm00001d019100, Zm00001d021249, Zm00001d022144, Zm00001d027938, Zm00001d029151, Zm00001d029218, Zm00001d031211, Zm00001d034240, Zm00001d034553, Zm00001d034621, Zm00001d037108, Zm00001d037235, Zm00001d037434, Zm00001d037540, Zm00001d038481,…
..GO:0048609	multicellular organismal reproductive process	31/1319	422/39324	5.42e-05	0.389	Zm00001d005889, Zm00001d006845, Zm00001d007173, Zm00001d007254, Zm00001d010586, Zm00001d013162, Zm00001d017199, Zm00001d018752, Zm00001d022059, Zm00001d022101, Zm00001d023664, Zm00001d025055, Zm00001d025580, Zm00001d026691, Zm00001d028574, Zm00001d029087, Zm00001d029091, Zm00001d029142, Zm00001d029218, Zm00001d029955, Zm00001d033039, Zm00001d033229, Zm00001d033711, Zm00001d034240, Zm00001d034551,…
....GO:0009832	plant-type cell wall biogenesis	26/1319	322/39324	5.52e-05	0.395	Zm00001d002064, Zm00001d005047, Zm00001d007254, Zm00001d013162, Zm00001d014617, Zm00001d018752, Zm00001d019100, Zm00001d022144, Zm00001d027938, Zm00001d029218, Zm00001d031211, Zm00001d034240, Zm00001d034553, Zm00001d034621, Zm00001d037108, Zm00001d037540, Zm00001d038481, Zm00001d039660, Zm00001d040731, Zm00001d040733, Zm00001d041853, Zm00001d044479, Zm00001d046838, Zm00001d046919, Zm00001d048453,…
.....GO:0046686	response to cadmium ion	57/1319	985/39324	7.21e-05	0.516	Zm00001d002823, Zm00001d003006, Zm00001d003924, Zm00001d004243, Zm00001d005114, Zm00001d005888, Zm00001d006476, Zm00001d007937, Zm00001d009631, Zm00001d009950, Zm00001d010529, Zm00001d010798, Zm00001d011778, Zm00001d013507, Zm00001d013842, Zm00001d014090, Zm00001d017547, Zm00001d017622, Zm00001d019565, Zm00001d026012, Zm00001d026094, Zm00001d027652, Zm00001d028557, Zm00001d028561, Zm00001d029025,…
...GO:0042026	protein refolding	6/1319	23/39324	8.7e-05	0.623	Zm00001d000399, Zm00001d014090, Zm00001d032790, Zm00001d034919, Zm00001d038857, Zm00001d045544
...GO:0051239	regulation of multicellular organismal process	84/1319	1630/39324	0.000104	0.748	Zm00001d005047, Zm00001d005674, Zm00001d006845, Zm00001d007164, Zm00001d007173, Zm00001d007254, Zm00001d008573, Zm00001d008762, Zm00001d008812, Zm00001d008869, Zm00001d010652, Zm00001d011454, Zm00001d012480, Zm00001d013130, Zm00001d013162, Zm00001d013163, Zm00001d014416, Zm00001d014756, Zm00001d016506, Zm00001d017079, Zm00001d017539, Zm00001d017547, Zm00001d017645, Zm00001d018045, Zm00001d018752,…
....GO:0051085	chaperone cofactor-dependent protein refolding	6/1319	24/39324	0.000113	0.807	Zm00001d007031, Zm00001d022307, Zm00001d045025, Zm00001d045544, Zm00001d047067, Zm00001d054107
...GO:0010480	microsporocyte differentiation	4/1319	9/39324	0.000139	0.994	Zm00001d007254, Zm00001d013162, Zm00001d018752, Zm00001d034240
....GO:0048533	sporocyte differentiation	4/1319	9/39324	0.000139	0.994	Zm00001d007254, Zm00001d013162, Zm00001d018752, Zm00001d034240
.....GO:0046688	response to copper ion	7/1319	36/39324	0.000167	1	Zm00001d019338, Zm00001d028557, Zm00001d028561, Zm00001d039933, Zm00001d039936, Zm00001d044728, Zm00001d047841
....GO:2000026	regulation of multicellular organismal development	68/1319	1264/39324	0.000171	1	Zm00001d006845, Zm00001d007164, Zm00001d007173, Zm00001d007254, Zm00001d008573, Zm00001d008762, Zm00001d008812, Zm00001d008869, Zm00001d010652, Zm00001d011454, Zm00001d013130, Zm00001d013162, Zm00001d014756, Zm00001d016506, Zm00001d017079, Zm00001d017547, Zm00001d017645, Zm00001d018045, Zm00001d018752, Zm00001d020332, Zm00001d020403, Zm00001d020408, Zm00001d020512, Zm00001d020851, Zm00001d021278,…
...GO:0046685	response to arsenic-containing substance	10/1319	74/39324	0.000178	1	Zm00001d009811, Zm00001d014946, Zm00001d028557, Zm00001d028561, Zm00001d029208, Zm00001d039933, Zm00001d039936, Zm00001d044728, Zm00001d047841, Zm00001d050339
....GO:0016052	carbohydrate catabolic process	61/1319	1111/39324	0.000184	1	Zm00001d002834, Zm00001d003277, Zm00001d003431, Zm00001d004473, Zm00001d005071, Zm00001d005114, Zm00001d005674, Zm00001d006476, Zm00001d009613, Zm00001d009779, Zm00001d011778, Zm00001d013135, Zm00001d013842, Zm00001d014083, Zm00001d017379, Zm00001d017547, Zm00001d017557, Zm00001d018080, Zm00001d018965, Zm00001d019163, Zm00001d019225, Zm00001d020351, Zm00001d020926, Zm00001d027619, Zm00001d027652,…
....GO:0046165	alcohol biosynthetic process	35/1319	528/39324	0.000204	1	Zm00001d001959, Zm00001d006920, Zm00001d007311, Zm00001d007937, Zm00001d008569, Zm00001d008651, Zm00001d010519, Zm00001d010586, Zm00001d011642, Zm00001d012274, Zm00001d016982, Zm00001d017071, Zm00001d019376, Zm00001d021278, Zm00001d023309, Zm00001d028180, Zm00001d029025, Zm00001d029810, Zm00001d032332, Zm00001d034715, Zm00001d037225, Zm00001d037540, Zm00001d037652, Zm00001d038170, Zm00001d038487,…
....GO:0034976	response to endoplasmic reticulum stress	42/1319	679/39324	0.000212	1	Zm00001d002823, Zm00001d004243, Zm00001d005888, Zm00001d006699, Zm00001d007031, Zm00001d008577, Zm00001d008841, Zm00001d010529, Zm00001d012710, Zm00001d013507, Zm00001d013842, Zm00001d014090, Zm00001d015091, Zm00001d016979, Zm00001d018122, Zm00001d018298, Zm00001d022307, Zm00001d022603, Zm00001d025375, Zm00001d028557, Zm00001d028561, Zm00001d031740, Zm00001d033591, Zm00001d038806, Zm00001d038857,…
...GO:0044085	cellular component biogenesis	49/1319	846/39324	0.000225	1	Zm00001d002064, Zm00001d003618, Zm00001d005047, Zm00001d005885, Zm00001d006113, Zm00001d006845, Zm00001d007254, Zm00001d007710, Zm00001d008762, Zm00001d010499, Zm00001d012666, Zm00001d012687, Zm00001d013162, Zm00001d013168, Zm00001d014617, Zm00001d016076, Zm00001d018752, Zm00001d019100, Zm00001d019788, Zm00001d021249, Zm00001d022144, Zm00001d027375, Zm00001d027938, Zm00001d027967, Zm00001d029142,…
...GO:0006066	alcohol metabolic process	58/1319	1046/39324	0.000229	1	Zm00001d001959, Zm00001d003924, Zm00001d005674, Zm00001d005889, Zm00001d005978, Zm00001d006257, Zm00001d006476, Zm00001d006920, Zm00001d007311, Zm00001d007937, Zm00001d008569, Zm00001d008651, Zm00001d008866, Zm00001d010321, Zm00001d010519, Zm00001d010586, Zm00001d011417, Zm00001d011422, Zm00001d011642, Zm00001d012274, Zm00001d012687, Zm00001d016720, Zm00001d016982, Zm00001d017071, Zm00001d019376,…
....GO:0009072	aromatic amino acid family metabolic process	30/1319	437/39324	0.000241	1	Zm00001d008651, Zm00001d013130, Zm00001d013135, Zm00001d013638, Zm00001d013652, Zm00001d015030, Zm00001d017379, Zm00001d019306, Zm00001d019446, Zm00001d021413, Zm00001d022144, Zm00001d023377, Zm00001d024674, Zm00001d025037, Zm00001d029150, Zm00001d031677, Zm00001d031969, Zm00001d032332, Zm00001d032576, Zm00001d034356, Zm00001d034715, Zm00001d037108, Zm00001d038547, Zm00001d038805, Zm00001d047067,…
...GO:1905392	plant organ morphogenesis	33/1319	503/39324	0.000262	1	Zm00001d003072, Zm00001d008749, Zm00001d008869, Zm00001d008919, Zm00001d010994, Zm00001d011073, Zm00001d011311, Zm00001d013130, Zm00001d013732, Zm00001d017379, Zm00001d021232, Zm00001d022003, Zm00001d022101, Zm00001d023869, Zm00001d025435, Zm00001d029150, Zm00001d031969, Zm00001d032576, Zm00001d034353, Zm00001d037221, Zm00001d038481, Zm00001d038487, Zm00001d038547, Zm00001d038606, Zm00001d039011,…
....GO:0030855	epithelial cell differentiation	44/1319	739/39324	0.00027	1	Zm00001d001928, Zm00001d002064, Zm00001d002625, Zm00001d003006, Zm00001d005421, Zm00001d005674, Zm00001d007254, Zm00001d008869, Zm00001d010535, Zm00001d011433, Zm00001d011778, Zm00001d013162, Zm00001d013707, Zm00001d017288, Zm00001d018122, Zm00001d018323, Zm00001d018752, Zm00001d019563, Zm00001d019565, Zm00001d020403, Zm00001d021249, Zm00001d022391, Zm00001d023664, Zm00001d023813, Zm00001d025932,…
.....GO:0009913	epidermal cell differentiation	44/1319	739/39324	0.00027	1	Zm00001d001928, Zm00001d002064, Zm00001d002625, Zm00001d003006, Zm00001d005421, Zm00001d005674, Zm00001d007254, Zm00001d008869, Zm00001d010535, Zm00001d011433, Zm00001d011778, Zm00001d013162, Zm00001d013707, Zm00001d017288, Zm00001d018122, Zm00001d018323, Zm00001d018752, Zm00001d019563, Zm00001d019565, Zm00001d020403, Zm00001d021249, Zm00001d022391, Zm00001d023664, Zm00001d023813, Zm00001d025932,…
..GO:0009653	anatomical structure morphogenesis	160/1319	3612/39324	0.000271	1	Zm00001d000229, Zm00001d001928, Zm00001d002064, Zm00001d002323, Zm00001d002548, Zm00001d002754, Zm00001d002770, Zm00001d003072, Zm00001d003431, Zm00001d005252, Zm00001d005674, Zm00001d005694, Zm00001d007254, Zm00001d007802, Zm00001d008749, Zm00001d008866, Zm00001d008869, Zm00001d008919, Zm00001d010586, Zm00001d010594, Zm00001d010798, Zm00001d010961, Zm00001d010994, Zm00001d011073, Zm00001d011311,…
.......GO:0010029	regulation of seed germination	15/1319	158/39324	0.000296	1	Zm00001d007173, Zm00001d008812, Zm00001d010652, Zm00001d013130, Zm00001d017547, Zm00001d018045, Zm00001d020332, Zm00001d023664, Zm00001d028574, Zm00001d036216, Zm00001d037221, Zm00001d044836, Zm00001d049218, Zm00001d051420, Zm00001d051812
.....GO:0009451	RNA modification	69/1319	1321/39324	0.000324	1	Zm00001d003007, Zm00001d003276, Zm00001d006160, Zm00001d006794, Zm00001d007226, Zm00001d007898, Zm00001d008762, Zm00001d010535, Zm00001d010994, Zm00001d011311, Zm00001d011788, Zm00001d012612, Zm00001d012956, Zm00001d013135, Zm00001d014026, Zm00001d014422, Zm00001d015030, Zm00001d015210, Zm00001d016798, Zm00001d016979, Zm00001d018882, Zm00001d018982, Zm00001d020825, Zm00001d020900, Zm00001d022003,…
...GO:0048513	animal organ development	156/1319	3512/39324	0.000327	1	Zm00001d000039, Zm00001d000229, Zm00001d000399, Zm00001d001928, Zm00001d002064, Zm00001d002488, Zm00001d002625, Zm00001d002754, Zm00001d003378, Zm00001d005047, Zm00001d005252, Zm00001d005674, Zm00001d005694, Zm00001d006008, Zm00001d006158, Zm00001d006420, Zm00001d007164, Zm00001d007173, Zm00001d007254, Zm00001d008262, Zm00001d008749, Zm00001d008762, Zm00001d008869, Zm00001d008919, Zm00001d009057,…
.....GO:0009313	oligosaccharide catabolic process	6/1319	29/39324	0.000345	1	Zm00001d003277, Zm00001d019163, Zm00001d020351, Zm00001d031300, Zm00001d031303, Zm00001d034564
....GO:0042044	fluid transport	21/1319	262/39324	0.000357	1	Zm00001d002690, Zm00001d003006, Zm00001d005421, Zm00001d006476, Zm00001d007937, Zm00001d011778, Zm00001d017288, Zm00001d017547, Zm00001d019563, Zm00001d019565, Zm00001d025665, Zm00001d027652, Zm00001d036965, Zm00001d038136, Zm00001d045481, Zm00001d047441, Zm00001d051174, Zm00001d051362, Zm00001d051403, Zm00001d051420, Zm00001d051872
.....GO:0006833	water transport	21/1319	262/39324	0.000357	1	Zm00001d002690, Zm00001d003006, Zm00001d005421, Zm00001d006476, Zm00001d007937, Zm00001d011778, Zm00001d017288, Zm00001d017547, Zm00001d019563, Zm00001d019565, Zm00001d025665, Zm00001d027652, Zm00001d036965, Zm00001d038136, Zm00001d045481, Zm00001d047441, Zm00001d051174, Zm00001d051362, Zm00001d051403, Zm00001d051420, Zm00001d051872
....GO:0009739	response to gibberellin	17/1319	197/39324	0.000376	1	Zm00001d005978, Zm00001d008573, Zm00001d012212, Zm00001d014007, Zm00001d014617, Zm00001d017287, Zm00001d018045, Zm00001d020351, Zm00001d031290, Zm00001d037221, Zm00001d038717, Zm00001d041491, Zm00001d041853, Zm00001d043455, Zm00001d044836, Zm00001d048474, Zm00001d048623
.....GO:0015837	amine transport	11/1319	96/39324	0.000377	1	Zm00001d012485, Zm00001d017557, Zm00001d018336, Zm00001d019225, Zm00001d025665, Zm00001d036703, Zm00001d037057, Zm00001d037229, Zm00001d041004, Zm00001d051362, Zm00001d052063
.....GO:0016114	terpenoid biosynthetic process	31/1319	467/39324	0.00038	1	Zm00001d002834, Zm00001d006503, Zm00001d007572, Zm00001d010519, Zm00001d012212, Zm00001d013130, Zm00001d017540, Zm00001d019376, Zm00001d022144, Zm00001d023309, Zm00001d025037, Zm00001d025055, Zm00001d028574, Zm00001d029150, Zm00001d029778, Zm00001d032332, Zm00001d032576, Zm00001d037108, Zm00001d038170, Zm00001d039175, Zm00001d040356, Zm00001d042396, Zm00001d045481, Zm00001d045544, Zm00001d047238,…
.....GO:0006721	terpenoid metabolic process	34/1319	534/39324	0.000388	1	Zm00001d002834, Zm00001d005889, Zm00001d005978, Zm00001d006503, Zm00001d007572, Zm00001d010519, Zm00001d012212, Zm00001d013130, Zm00001d017540, Zm00001d019376, Zm00001d022144, Zm00001d023309, Zm00001d025037, Zm00001d025055, Zm00001d028574, Zm00001d029150, Zm00001d029778, Zm00001d031290, Zm00001d032332, Zm00001d032576, Zm00001d037108, Zm00001d038170, Zm00001d039175, Zm00001d040356, Zm00001d042396,…
....GO:1901617	organic hydroxy compound biosynthetic process	52/1319	928/39324	0.000404	1	Zm00001d001959, Zm00001d003311, Zm00001d005889, Zm00001d006503, Zm00001d006920, Zm00001d007311, Zm00001d007937, Zm00001d008569, Zm00001d008651, Zm00001d010519, Zm00001d010586, Zm00001d011642, Zm00001d012274, Zm00001d013135, Zm00001d016982, Zm00001d017071, Zm00001d019376, Zm00001d021278, Zm00001d023309, Zm00001d024843, Zm00001d024853, Zm00001d025375, Zm00001d028180, Zm00001d028654, Zm00001d029025,…
.....GO:0044042	glucan metabolic process	54/1319	977/39324	0.000405	1	Zm00001d003276, Zm00001d005047, Zm00001d005071, Zm00001d007081, Zm00001d010321, Zm00001d011245, Zm00001d011642, Zm00001d014083, Zm00001d014617, Zm00001d016982, Zm00001d017379, Zm00001d017557, Zm00001d018965, Zm00001d019225, Zm00001d020351, Zm00001d020403, Zm00001d021249, Zm00001d022144, Zm00001d023799, Zm00001d024079, Zm00001d027532, Zm00001d027619, Zm00001d027938, Zm00001d028198, Zm00001d028398,…
....GO:1901605	alpha-amino acid metabolic process	58/1319	1075/39324	0.000406	1	Zm00001d001771, Zm00001d002323, Zm00001d002500, Zm00001d003006, Zm00001d007937, Zm00001d008974, Zm00001d009631, Zm00001d011245, Zm00001d011778, Zm00001d013130, Zm00001d013135, Zm00001d013219, Zm00001d013652, Zm00001d017379, Zm00001d019100, Zm00001d019125, Zm00001d019565, Zm00001d019664, Zm00001d022059, Zm00001d022144, Zm00001d022449, Zm00001d023243, Zm00001d023309, Zm00001d026632, Zm00001d027375,…
...GO:0006520	cellular amino acid metabolic process	91/1319	1869/39324	0.000459	1	Zm00001d001771, Zm00001d001959, Zm00001d002323, Zm00001d002500, Zm00001d003006, Zm00001d007937, Zm00001d008651, Zm00001d008974, Zm00001d009631, Zm00001d011245, Zm00001d011778, Zm00001d012274, Zm00001d013130, Zm00001d013135, Zm00001d013219, Zm00001d013407, Zm00001d013638, Zm00001d013652, Zm00001d015030, Zm00001d016720, Zm00001d017379, Zm00001d019100, Zm00001d019125, Zm00001d019306, Zm00001d019446,…
...GO:0006082	organic acid metabolic process	190/1319	4442/39324	0.000463	1	Zm00001d000016, Zm00001d001771, Zm00001d001959, Zm00001d002323, Zm00001d002500, Zm00001d002834, Zm00001d003004, Zm00001d003006, Zm00001d003311, Zm00001d004473, Zm00001d005114, Zm00001d005674, Zm00001d005889, Zm00001d005978, Zm00001d006476, Zm00001d006794, Zm00001d006920, Zm00001d007076, Zm00001d007572, Zm00001d007937, Zm00001d008569, Zm00001d008651, Zm00001d008974, Zm00001d009613, Zm00001d009631,…
..GO:0009605	response to external stimulus	177/1319	4106/39324	0.000491	1	Zm00001d002347, Zm00001d002532, Zm00001d002690, Zm00001d003006, Zm00001d003378, Zm00001d003603, Zm00001d003924, Zm00001d004301, Zm00001d005252, Zm00001d005313, Zm00001d005421, Zm00001d005798, Zm00001d005812, Zm00001d005889, Zm00001d006008, Zm00001d006160, Zm00001d006547, Zm00001d007173, Zm00001d007254, Zm00001d007255, Zm00001d007313, Zm00001d008573, Zm00001d008749, Zm00001d008869, Zm00001d008919,…
......GO:1900140	regulation of seedling development	15/1319	166/39324	0.000502	1	Zm00001d007173, Zm00001d008812, Zm00001d010652, Zm00001d013130, Zm00001d017547, Zm00001d018045, Zm00001d020332, Zm00001d023664, Zm00001d028574, Zm00001d036216, Zm00001d037221, Zm00001d044836, Zm00001d049218, Zm00001d051420, Zm00001d051812
......GO:0005982	starch metabolic process	24/1319	337/39324	0.000618	1	Zm00001d003276, Zm00001d007081, Zm00001d010321, Zm00001d011642, Zm00001d014083, Zm00001d017379, Zm00001d020351, Zm00001d027532, Zm00001d027938, Zm00001d029087, Zm00001d029091, Zm00001d031211, Zm00001d032576, Zm00001d034356, Zm00001d034665, Zm00001d038481, Zm00001d039598, Zm00001d042847, Zm00001d045544, Zm00001d047501, Zm00001d047634, Zm00001d048349, Zm00001d048453, Zm00001d052977
.....GO:0006073	cellular glucan metabolic process	52/1319	953/39324	0.000689	1	Zm00001d003276, Zm00001d005047, Zm00001d005071, Zm00001d007081, Zm00001d010321, Zm00001d011245, Zm00001d011642, Zm00001d014083, Zm00001d014617, Zm00001d016982, Zm00001d017379, Zm00001d017557, Zm00001d019225, Zm00001d020351, Zm00001d020403, Zm00001d021249, Zm00001d022144, Zm00001d023799, Zm00001d024079, Zm00001d027532, Zm00001d027619, Zm00001d027938, Zm00001d028198, Zm00001d029011, Zm00001d029025,…
.....GO:0051592	response to calcium ion	6/1319	33/39324	0.000717	1	Zm00001d006008, Zm00001d008573, Zm00001d017863, Zm00001d020898, Zm00001d024903, Zm00001d044285
..GO:0071554	cell wall organization or biogenesis	84/1319	1722/39324	0.000757	1	Zm00001d002064, Zm00001d002548, Zm00001d003072, Zm00001d003431, Zm00001d005047, Zm00001d005885, Zm00001d007254, Zm00001d007571, Zm00001d008869, Zm00001d009057, Zm00001d010409, Zm00001d010499, Zm00001d010924, Zm00001d012666, Zm00001d013162, Zm00001d013168, Zm00001d013390, Zm00001d013573, Zm00001d013635, Zm00001d013707, Zm00001d014617, Zm00001d015737, Zm00001d018752, Zm00001d019100, Zm00001d019457,…
....GO:0016051	carbohydrate biosynthetic process	78/1319	1586/39324	0.00079	1	Zm00001d001771, Zm00001d002064, Zm00001d003276, Zm00001d003431, Zm00001d005071, Zm00001d006476, Zm00001d007081, Zm00001d007254, Zm00001d007571, Zm00001d007710, Zm00001d008651, Zm00001d010321, Zm00001d011642, Zm00001d012274, Zm00001d012556, Zm00001d013135, Zm00001d013162, Zm00001d013707, Zm00001d013842, Zm00001d014090, Zm00001d015308, Zm00001d017379, Zm00001d017557, Zm00001d017645, Zm00001d018122,…
....GO:0043436	oxoacid metabolic process	185/1319	4363/39324	0.000813	1	Zm00001d000016, Zm00001d001771, Zm00001d001959, Zm00001d002323, Zm00001d002500, Zm00001d002834, Zm00001d003004, Zm00001d003006, Zm00001d003311, Zm00001d004473, Zm00001d005114, Zm00001d005674, Zm00001d005889, Zm00001d005978, Zm00001d006476, Zm00001d006794, Zm00001d006920, Zm00001d007572, Zm00001d007937, Zm00001d008569, Zm00001d008651, Zm00001d008974, Zm00001d009613, Zm00001d009631, Zm00001d009779,…
....GO:0007020	microtubule nucleation	14/1319	156/39324	0.000815	1	Zm00001d000039, Zm00001d007081, Zm00001d007254, Zm00001d013162, Zm00001d016798, Zm00001d018752, Zm00001d020825, Zm00001d029053, Zm00001d029946, Zm00001d034240, Zm00001d038487, Zm00001d041418, Zm00001d041504, Zm00001d048451
......GO:0015804	neutral amino acid transport	16/1319	194/39324	0.0009	1	Zm00001d011782, Zm00001d012720, Zm00001d017557, Zm00001d017645, Zm00001d019225, Zm00001d021791, Zm00001d022630, Zm00001d025665, Zm00001d036703, Zm00001d037229, Zm00001d039175, Zm00001d039780, Zm00001d043422, Zm00001d047814, Zm00001d048146, Zm00001d052211
.....GO:0009069	serine family amino acid metabolic process	29/1319	453/39324	0.000921	1	Zm00001d001771, Zm00001d002323, Zm00001d003006, Zm00001d007937, Zm00001d011778, Zm00001d013130, Zm00001d013135, Zm00001d019100, Zm00001d019125, Zm00001d019565, Zm00001d022059, Zm00001d022144, Zm00001d023243, Zm00001d027652, Zm00001d028220, Zm00001d029150, Zm00001d029810, Zm00001d032332, Zm00001d032576, Zm00001d033989, Zm00001d037108, Zm00001d037631, Zm00001d038547, Zm00001d040356, Zm00001d040979,…
.....GO:0009740	gibberellic acid mediated signaling pathway	13/1319	142/39324	0.00103	1	Zm00001d002834, Zm00001d007254, Zm00001d013130, Zm00001d013162, Zm00001d018752, Zm00001d022059, Zm00001d022101, Zm00001d027652, Zm00001d033369, Zm00001d034240, Zm00001d042396, Zm00001d045481, Zm00001d047045
...GO:0071669	plant-type cell wall organization or biogenesis	47/1319	856/39324	0.00103	1	Zm00001d002064, Zm00001d002548, Zm00001d003072, Zm00001d005047, Zm00001d007254, Zm00001d010409, Zm00001d010924, Zm00001d013162, Zm00001d014617, Zm00001d015737, Zm00001d018752, Zm00001d019100, Zm00001d019463, Zm00001d022059, Zm00001d022144, Zm00001d022391, Zm00001d027938, Zm00001d028819, Zm00001d029209, Zm00001d029218, Zm00001d031211, Zm00001d032027, Zm00001d032576, Zm00001d033606, Zm00001d034240,…
.....GO:0003333	amino acid transmembrane transport	14/1319	160/39324	0.00104	1	Zm00001d008285, Zm00001d008974, Zm00001d012485, Zm00001d013652, Zm00001d017557, Zm00001d018336, Zm00001d019225, Zm00001d025665, Zm00001d036703, Zm00001d037057, Zm00001d037160, Zm00001d037229, Zm00001d041004, Zm00001d052063
.....GO:0031163	metallo-sulfur cluster assembly	16/1319	197/39324	0.00106	1	Zm00001d000399, Zm00001d008919, Zm00001d014026, Zm00001d015030, Zm00001d024674, Zm00001d031969, Zm00001d032399, Zm00001d034353, Zm00001d034715, Zm00001d034919, Zm00001d038805, Zm00001d041325, Zm00001d042847, Zm00001d047894, Zm00001d048061, Zm00001d051787
....GO:0016226	iron-sulfur cluster assembly	16/1319	197/39324	0.00106	1	Zm00001d000399, Zm00001d008919, Zm00001d014026, Zm00001d015030, Zm00001d024674, Zm00001d031969, Zm00001d032399, Zm00001d034353, Zm00001d034715, Zm00001d034919, Zm00001d038805, Zm00001d041325, Zm00001d042847, Zm00001d047894, Zm00001d048061, Zm00001d051787
.......GO:0002763	positive regulation of myeloid leukocyte differentiation	2/1319	2/39324	0.00112	1	Zm00001d016506, Zm00001d031678
......GO:0002761	regulation of myeloid leukocyte differentiation	2/1319	2/39324	0.00112	1	Zm00001d016506, Zm00001d031678
......GO:0045639	positive regulation of myeloid cell differentiation	2/1319	2/39324	0.00112	1	Zm00001d016506, Zm00001d031678
.....GO:0000271	polysaccharide biosynthetic process	60/1319	1159/39324	0.00116	1	Zm00001d001771, Zm00001d002064, Zm00001d003276, Zm00001d003431, Zm00001d005071, Zm00001d007081, Zm00001d007254, Zm00001d007571, Zm00001d007710, Zm00001d010321, Zm00001d011642, Zm00001d012274, Zm00001d013162, Zm00001d013707, Zm00001d015308, Zm00001d017379, Zm00001d017557, Zm00001d017645, Zm00001d018122, Zm00001d018752, Zm00001d019225, Zm00001d021249, Zm00001d022428, Zm00001d024079, Zm00001d027938,…
..GO:0009791	post-embryonic development	79/1319	1627/39324	0.00116	1	Zm00001d002823, Zm00001d003041, Zm00001d003378, Zm00001d005674, Zm00001d006008, Zm00001d006688, Zm00001d006845, Zm00001d006920, Zm00001d007164, Zm00001d007313, Zm00001d007572, Zm00001d008762, Zm00001d009057, Zm00001d010798, Zm00001d010961, Zm00001d011642, Zm00001d012212, Zm00001d013135, Zm00001d013415, Zm00001d013707, Zm00001d016979, Zm00001d017079, Zm00001d018045, Zm00001d018414, Zm00001d020512,…
......GO:0010394	homogalacturonan metabolic process	3/1319	7/39324	0.00119	1	Zm00001d031671, Zm00001d052213, Zm00001d052260
.......GO:0010289	homogalacturonan biosynthetic process	3/1319	7/39324	0.00119	1	Zm00001d031671, Zm00001d052213, Zm00001d052260
.......GO:0051260	protein homooligomerization	9/1319	78/39324	0.0012	1	Zm00001d008577, Zm00001d016506, Zm00001d027966, Zm00001d039933, Zm00001d039936, Zm00001d041067, Zm00001d044421, Zm00001d049218, Zm00001d054107
...GO:0048481	plant ovule development	18/1319	233/39324	0.0013	1	Zm00001d000399, Zm00001d008919, Zm00001d013507, Zm00001d014026, Zm00001d020827, Zm00001d032399, Zm00001d033591, Zm00001d034353, Zm00001d034919, Zm00001d041325, Zm00001d042847, Zm00001d045025, Zm00001d045481, Zm00001d045544, Zm00001d048061, Zm00001d048474, Zm00001d051787, Zm00001d052809
..GO:0019748	secondary metabolic process	74/1319	1515/39324	0.00132	1	Zm00001d000364, Zm00001d003311, Zm00001d005888, Zm00001d009613, Zm00001d011034, Zm00001d011778, Zm00001d012212, Zm00001d012274, Zm00001d012953, Zm00001d013130, Zm00001d013135, Zm00001d014918, Zm00001d015025, Zm00001d016255, Zm00001d016982, Zm00001d017531, Zm00001d017540, Zm00001d019376, Zm00001d019446, Zm00001d019457, Zm00001d020530, Zm00001d021385, Zm00001d022144, Zm00001d022630, Zm00001d023243,…
...GO:1901615	organic hydroxy compound metabolic process	78/1319	1616/39324	0.00144	1	Zm00001d001959, Zm00001d003311, Zm00001d003924, Zm00001d005674, Zm00001d005889, Zm00001d005978, Zm00001d006257, Zm00001d006476, Zm00001d006503, Zm00001d006920, Zm00001d007311, Zm00001d007937, Zm00001d008569, Zm00001d008651, Zm00001d008866, Zm00001d010321, Zm00001d010519, Zm00001d010586, Zm00001d011417, Zm00001d011422, Zm00001d011454, Zm00001d011642, Zm00001d012274, Zm00001d012687, Zm00001d013135,…
...GO:0010817	regulation of hormone levels	54/1319	1026/39324	0.00145	1	Zm00001d003311, Zm00001d005889, Zm00001d006503, Zm00001d007254, Zm00001d007311, Zm00001d011417, Zm00001d011422, Zm00001d011778, Zm00001d011890, Zm00001d013130, Zm00001d013135, Zm00001d013162, Zm00001d013652, Zm00001d013707, Zm00001d013927, Zm00001d017071, Zm00001d017079, Zm00001d017379, Zm00001d018752, Zm00001d019306, Zm00001d019376, Zm00001d020512, Zm00001d021413, Zm00001d021457, Zm00001d023243,…
.....GO:0019752	carboxylic acid metabolic process	177/1319	4201/39324	0.00148	1	Zm00001d000016, Zm00001d001771, Zm00001d001959, Zm00001d002323, Zm00001d002500, Zm00001d002834, Zm00001d003004, Zm00001d003006, Zm00001d003311, Zm00001d004473, Zm00001d005114, Zm00001d005674, Zm00001d005889, Zm00001d005978, Zm00001d006476, Zm00001d006794, Zm00001d006920, Zm00001d007572, Zm00001d007937, Zm00001d008569, Zm00001d008651, Zm00001d008974, Zm00001d009631, Zm00001d009779, Zm00001d010321,…
.GO:0040007	growth	73/1319	1489/39324	0.00153	1	Zm00001d002548, Zm00001d002754, Zm00001d003006, Zm00001d005047, Zm00001d005421, Zm00001d005674, Zm00001d007254, Zm00001d007802, Zm00001d008762, Zm00001d010535, Zm00001d011417, Zm00001d011422, Zm00001d011433, Zm00001d011642, Zm00001d011778, Zm00001d012047, Zm00001d012212, Zm00001d013162, Zm00001d013289, Zm00001d013707, Zm00001d016979, Zm00001d017284, Zm00001d017288, Zm00001d018752, Zm00001d019563,…
....GO:0051084	'de novo' posttranslational protein folding	6/1319	38/39324	0.00155	1	Zm00001d007031, Zm00001d022307, Zm00001d045025, Zm00001d045544, Zm00001d047067, Zm00001d054107
..GO:0016049	cell growth	62/1319	1224/39324	0.00156	1	Zm00001d002548, Zm00001d002754, Zm00001d003006, Zm00001d005047, Zm00001d005421, Zm00001d007254, Zm00001d007802, Zm00001d010535, Zm00001d011417, Zm00001d011422, Zm00001d011433, Zm00001d011642, Zm00001d011778, Zm00001d012047, Zm00001d012212, Zm00001d013162, Zm00001d013289, Zm00001d013707, Zm00001d016979, Zm00001d017288, Zm00001d018752, Zm00001d019563, Zm00001d019565, Zm00001d020403, Zm00001d022101,…
....GO:0006972	hyperosmotic response	29/1319	467/39324	0.00166	1	Zm00001d003006, Zm00001d005888, Zm00001d006476, Zm00001d007341, Zm00001d008841, Zm00001d008974, Zm00001d011778, Zm00001d017199, Zm00001d017547, Zm00001d018122, Zm00001d018298, Zm00001d019565, Zm00001d022101, Zm00001d025037, Zm00001d027652, Zm00001d028574, Zm00001d029011, Zm00001d029217, Zm00001d033797, Zm00001d034674, Zm00001d038136, Zm00001d039566, Zm00001d039660, Zm00001d044285, Zm00001d047290,…
.....GO:0000272	polysaccharide catabolic process	24/1319	363/39324	0.00175	1	Zm00001d003431, Zm00001d014083, Zm00001d018080, Zm00001d018965, Zm00001d020351, Zm00001d027619, Zm00001d028398, Zm00001d028819, Zm00001d029011, Zm00001d029955, Zm00001d031211, Zm00001d032576, Zm00001d034551, Zm00001d034665, Zm00001d034723, Zm00001d036139, Zm00001d038481, Zm00001d039598, Zm00001d039994, Zm00001d043875, Zm00001d047077, Zm00001d047480, Zm00001d048453, Zm00001d049218
.....GO:0006551	leucine metabolic process	5/1319	27/39324	0.00184	1	Zm00001d023243, Zm00001d028303, Zm00001d029848, Zm00001d031013, Zm00001d051043
......GO:0071277	cellular response to calcium ion	3/1319	8/39324	0.00186	1	Zm00001d006008, Zm00001d020898, Zm00001d024903
..GO:0061687	detoxification of inorganic compound	3/1319	8/39324	0.00186	1	Zm00001d015829, Zm00001d034978, Zm00001d035447
......GO:0009099	valine biosynthetic process	3/1319	8/39324	0.00186	1	Zm00001d028303, Zm00001d029848, Zm00001d051043
.....GO:0048580	regulation of post-embryonic development	46/1319	848/39324	0.00187	1	Zm00001d006845, Zm00001d007173, Zm00001d008573, Zm00001d008762, Zm00001d008812, Zm00001d010652, Zm00001d011454, Zm00001d013130, Zm00001d014756, Zm00001d017079, Zm00001d017547, Zm00001d018045, Zm00001d020332, Zm00001d020408, Zm00001d020512, Zm00001d020851, Zm00001d021278, Zm00001d023664, Zm00001d024647, Zm00001d025055, Zm00001d025960, Zm00001d026291, Zm00001d026310, Zm00001d026691, Zm00001d028320,…
....GO:0010476	gibberellin mediated signaling pathway	13/1319	152/39324	0.0019	1	Zm00001d002834, Zm00001d007254, Zm00001d013130, Zm00001d013162, Zm00001d018752, Zm00001d022059, Zm00001d022101, Zm00001d027652, Zm00001d033369, Zm00001d034240, Zm00001d042396, Zm00001d045481, Zm00001d047045
....GO:0016053	organic acid biosynthetic process	92/1319	1986/39324	0.00207	1	Zm00001d000016, Zm00001d001959, Zm00001d002323, Zm00001d002500, Zm00001d002834, Zm00001d003006, Zm00001d006920, Zm00001d007937, Zm00001d008569, Zm00001d008974, Zm00001d010519, Zm00001d011778, Zm00001d012212, Zm00001d013130, Zm00001d013135, Zm00001d013407, Zm00001d013652, Zm00001d014486, Zm00001d015030, Zm00001d017379, Zm00001d017840, Zm00001d018350, Zm00001d019100, Zm00001d019125, Zm00001d019376,…
.......GO:0052325	cell wall pectin biosynthetic process	4/1319	17/39324	0.00211	1	Zm00001d012274, Zm00001d031671, Zm00001d052213, Zm00001d052260
.......GO:0006598	polyamine catabolic process	8/1319	69/39324	0.00214	1	Zm00001d011778, Zm00001d024281, Zm00001d026632, Zm00001d027652, Zm00001d028172, Zm00001d034433, Zm00001d052493, Zm00001d053220
.......GO:0015824	proline transport	12/1319	136/39324	0.00216	1	Zm00001d011782, Zm00001d012720, Zm00001d017645, Zm00001d021791, Zm00001d022630, Zm00001d037229, Zm00001d039175, Zm00001d039780, Zm00001d043422, Zm00001d047814, Zm00001d048146, Zm00001d052211
.....GO:0010106	cellular response to iron ion starvation	12/1319	136/39324	0.00216	1	Zm00001d002690, Zm00001d003006, Zm00001d018122, Zm00001d019565, Zm00001d024843, Zm00001d024853, Zm00001d035447, Zm00001d036965, Zm00001d040805, Zm00001d044061, Zm00001d046919, Zm00001d051362
..GO:0044281	small molecule metabolic process	321/1319	8220/39324	0.00216	1	Zm00001d000016, Zm00001d001771, Zm00001d001959, Zm00001d002185, Zm00001d002323, Zm00001d002500, Zm00001d002685, Zm00001d002823, Zm00001d002834, Zm00001d003004, Zm00001d003006, Zm00001d003276, Zm00001d003311, Zm00001d003924, Zm00001d004362, Zm00001d004473, Zm00001d005071, Zm00001d005114, Zm00001d005282, Zm00001d005674, Zm00001d005889, Zm00001d005978, Zm00001d006113, Zm00001d006160, Zm00001d006257,…
......GO:0016109	tetraterpenoid biosynthetic process	14/1319	174/39324	0.00231	1	Zm00001d007572, Zm00001d017540, Zm00001d022144, Zm00001d025037, Zm00001d029150, Zm00001d032332, Zm00001d032576, Zm00001d037108, Zm00001d045544, Zm00001d047238, Zm00001d047501, Zm00001d048061, Zm00001d048469, Zm00001d051787
....GO:0016117	carotenoid biosynthetic process	14/1319	174/39324	0.00231	1	Zm00001d007572, Zm00001d017540, Zm00001d022144, Zm00001d025037, Zm00001d029150, Zm00001d032332, Zm00001d032576, Zm00001d037108, Zm00001d045544, Zm00001d047238, Zm00001d047501, Zm00001d048061, Zm00001d048469, Zm00001d051787
......GO:0045489	pectin biosynthetic process	8/1319	70/39324	0.00235	1	Zm00001d003431, Zm00001d007571, Zm00001d012274, Zm00001d022428, Zm00001d031671, Zm00001d037434, Zm00001d052213, Zm00001d052260
.....GO:0009411	response to UV	28/1319	457/39324	0.00236	1	Zm00001d007254, Zm00001d011778, Zm00001d013162, Zm00001d013707, Zm00001d017531, Zm00001d018752, Zm00001d027652, Zm00001d028320, Zm00001d028654, Zm00001d031211, Zm00001d032024, Zm00001d032229, Zm00001d034240, Zm00001d039658, Zm00001d041416, Zm00001d041491, Zm00001d041853, Zm00001d043074, Zm00001d044285, Zm00001d046488, Zm00001d047238, Zm00001d048061, Zm00001d048474, Zm00001d049282, Zm00001d050380,…
...GO:0030154	cell differentiation	101/1319	2227/39324	0.00238	1	Zm00001d001928, Zm00001d002064, Zm00001d002625, Zm00001d002754, Zm00001d003006, Zm00001d003072, Zm00001d003378, Zm00001d005047, Zm00001d005421, Zm00001d005674, Zm00001d005694, Zm00001d007254, Zm00001d008262, Zm00001d008869, Zm00001d008919, Zm00001d010535, Zm00001d010994, Zm00001d011073, Zm00001d011245, Zm00001d011311, Zm00001d011433, Zm00001d011614, Zm00001d011778, Zm00001d011788, Zm00001d013130,…
....GO:0048767	root hair elongation	25/1319	392/39324	0.0026	1	Zm00001d003006, Zm00001d005421, Zm00001d007254, Zm00001d010535, Zm00001d011433, Zm00001d011778, Zm00001d013162, Zm00001d013707, Zm00001d017288, Zm00001d018752, Zm00001d019563, Zm00001d019565, Zm00001d020403, Zm00001d023813, Zm00001d027652, Zm00001d031211, Zm00001d034240, Zm00001d037540, Zm00001d038616, Zm00001d041416, Zm00001d044285, Zm00001d048061, Zm00001d050355, Zm00001d050844, Zm00001d051787
.....GO:0009704	de-etiolation	6/1319	42/39324	0.00263	1	Zm00001d013130, Zm00001d020344, Zm00001d020827, Zm00001d029707, Zm00001d048559, Zm00001d052809
....GO:0044272	sulfur compound biosynthetic process	45/1319	849/39324	0.00269	1	Zm00001d003006, Zm00001d004473, Zm00001d007937, Zm00001d009613, Zm00001d009779, Zm00001d011778, Zm00001d013130, Zm00001d013135, Zm00001d014486, Zm00001d014918, Zm00001d015025, Zm00001d016982, Zm00001d017540, Zm00001d019100, Zm00001d019125, Zm00001d019565, Zm00001d022449, Zm00001d023243, Zm00001d023309, Zm00001d027652, Zm00001d028180, Zm00001d028220, Zm00001d029150, Zm00001d029810, Zm00001d031211,…
.....GO:0046173	polyol biosynthetic process	11/1319	122/39324	0.00274	1	Zm00001d001959, Zm00001d007937, Zm00001d010586, Zm00001d012274, Zm00001d021278, Zm00001d028180, Zm00001d032332, Zm00001d034715, Zm00001d037652, Zm00001d041491, Zm00001d048201
.......GO:0052546	cell wall pectin metabolic process	9/1319	88/39324	0.00278	1	Zm00001d012274, Zm00001d016982, Zm00001d020403, Zm00001d029025, Zm00001d031671, Zm00001d042898, Zm00001d050355, Zm00001d052213, Zm00001d052260
.......GO:0031425	chloroplast RNA processing	8/1319	72/39324	0.00281	1	Zm00001d016798, Zm00001d020825, Zm00001d025264, Zm00001d033977, Zm00001d036833, Zm00001d037036, Zm00001d042067, Zm00001d043081
......GO:0015994	chlorophyll metabolic process	20/1319	296/39324	0.00303	1	Zm00001d008812, Zm00001d009613, Zm00001d013130, Zm00001d015025, Zm00001d022144, Zm00001d026388, Zm00001d028180, Zm00001d029150, Zm00001d032332, Zm00001d032576, Zm00001d034665, Zm00001d037108, Zm00001d037318, Zm00001d038170, Zm00001d038547, Zm00001d040356, Zm00001d046952, Zm00001d048061, Zm00001d048201, Zm00001d051787
......GO:0016556	mRNA modification	17/1319	236/39324	0.00304	1	Zm00001d003276, Zm00001d010535, Zm00001d010994, Zm00001d011311, Zm00001d013135, Zm00001d016798, Zm00001d020825, Zm00001d020900, Zm00001d022203, Zm00001d023944, Zm00001d024675, Zm00001d031535, Zm00001d032790, Zm00001d037036, Zm00001d044110, Zm00001d045544, Zm00001d048451
......GO:0016108	tetraterpenoid metabolic process	14/1319	180/39324	0.00314	1	Zm00001d007572, Zm00001d017540, Zm00001d022144, Zm00001d025037, Zm00001d029150, Zm00001d032332, Zm00001d032576, Zm00001d037108, Zm00001d045544, Zm00001d047238, Zm00001d047501, Zm00001d048061, Zm00001d048469, Zm00001d051787
.......GO:0016116	carotenoid metabolic process	14/1319	180/39324	0.00314	1	Zm00001d007572, Zm00001d017540, Zm00001d022144, Zm00001d025037, Zm00001d029150, Zm00001d032332, Zm00001d032576, Zm00001d037108, Zm00001d045544, Zm00001d047238, Zm00001d047501, Zm00001d048061, Zm00001d048469, Zm00001d051787
....GO:0044106	cellular amine metabolic process	39/1319	718/39324	0.00327	1	Zm00001d006257, Zm00001d007937, Zm00001d008651, Zm00001d011642, Zm00001d011778, Zm00001d013135, Zm00001d013407, Zm00001d013652, Zm00001d016720, Zm00001d017379, Zm00001d023243, Zm00001d024281, Zm00001d026632, Zm00001d027532, Zm00001d027652, Zm00001d028172, Zm00001d028220, Zm00001d028303, Zm00001d029053, Zm00001d029848, Zm00001d030557, Zm00001d031929, Zm00001d034356, Zm00001d034433, Zm00001d034967,…
......GO:1902107	positive regulation of leukocyte differentiation	2/1319	3/39324	0.0033	1	Zm00001d016506, Zm00001d031678
.....GO:1903708	positive regulation of hemopoiesis	2/1319	3/39324	0.0033	1	Zm00001d016506, Zm00001d031678
....GO:0006631	fatty acid metabolic process	54/1319	1073/39324	0.00334	1	Zm00001d000016, Zm00001d002834, Zm00001d006794, Zm00001d006920, Zm00001d008569, Zm00001d012274, Zm00001d012687, Zm00001d013130, Zm00001d013135, Zm00001d013652, Zm00001d015091, Zm00001d016798, Zm00001d017840, Zm00001d018278, Zm00001d019100, Zm00001d020825, Zm00001d022144, Zm00001d022449, Zm00001d023309, Zm00001d023887, Zm00001d025055, Zm00001d028574, Zm00001d029150, Zm00001d029810, Zm00001d030277,…
.....GO:0072596	establishment of protein localization to chloroplast	10/1319	108/39324	0.00346	1	Zm00001d013507, Zm00001d017097, Zm00001d022003, Zm00001d024674, Zm00001d031969, Zm00001d032790, Zm00001d033181, Zm00001d033591, Zm00001d038547, Zm00001d040475
......GO:0045036	protein targeting to chloroplast	10/1319	108/39324	0.00346	1	Zm00001d013507, Zm00001d017097, Zm00001d022003, Zm00001d024674, Zm00001d031969, Zm00001d032790, Zm00001d033181, Zm00001d033591, Zm00001d038547, Zm00001d040475
......GO:0072598	protein localization to chloroplast	10/1319	108/39324	0.00346	1	Zm00001d013507, Zm00001d017097, Zm00001d022003, Zm00001d024674, Zm00001d031969, Zm00001d032790, Zm00001d033181, Zm00001d033591, Zm00001d038547, Zm00001d040475
....GO:0009063	cellular amino acid catabolic process	22/1319	340/39324	0.0035	1	Zm00001d001771, Zm00001d002323, Zm00001d007937, Zm00001d008651, Zm00001d013130, Zm00001d013135, Zm00001d013652, Zm00001d017379, Zm00001d022144, Zm00001d028303, Zm00001d029848, Zm00001d030557, Zm00001d031013, Zm00001d032332, Zm00001d034356, Zm00001d037108, Zm00001d039620, Zm00001d042117, Zm00001d047067, Zm00001d048061, Zm00001d051787, Zm00001d052079
...GO:0060560	developmental growth involved in morphogenesis	52/1319	1026/39324	0.00357	1	Zm00001d002548, Zm00001d002754, Zm00001d003006, Zm00001d005421, Zm00001d007254, Zm00001d010535, Zm00001d011417, Zm00001d011422, Zm00001d011433, Zm00001d011642, Zm00001d011778, Zm00001d012047, Zm00001d012212, Zm00001d013162, Zm00001d013289, Zm00001d013707, Zm00001d017288, Zm00001d018752, Zm00001d019563, Zm00001d019565, Zm00001d020403, Zm00001d022101, Zm00001d022391, Zm00001d023813, Zm00001d027652,…
.....GO:0046395	carboxylic acid catabolic process	40/1319	738/39324	0.00357	1	Zm00001d001771, Zm00001d002323, Zm00001d002834, Zm00001d005889, Zm00001d006794, Zm00001d007937, Zm00001d008651, Zm00001d012687, Zm00001d013130, Zm00001d013135, Zm00001d013652, Zm00001d016798, Zm00001d017379, Zm00001d020825, Zm00001d022144, Zm00001d025055, Zm00001d028303, Zm00001d028574, Zm00001d029848, Zm00001d030557, Zm00001d031013, Zm00001d032185, Zm00001d032332, Zm00001d033606, Zm00001d034356,…
...GO:0009624	response to nematode	17/1319	241/39324	0.00364	1	Zm00001d003006, Zm00001d003603, Zm00001d005421, Zm00001d007255, Zm00001d012438, Zm00001d016987, Zm00001d017288, Zm00001d017557, Zm00001d019225, Zm00001d019563, Zm00001d019565, Zm00001d029011, Zm00001d033296, Zm00001d034674, Zm00001d036965, Zm00001d051174, Zm00001d052434
...GO:0042592	homeostatic process	69/1319	1449/39324	0.00366	1	Zm00001d002532, Zm00001d002558, Zm00001d002611, Zm00001d002685, Zm00001d002879, Zm00001d003428, Zm00001d003924, Zm00001d005889, Zm00001d006476, Zm00001d006503, Zm00001d008285, Zm00001d008970, Zm00001d009779, Zm00001d010594, Zm00001d011073, Zm00001d011433, Zm00001d011778, Zm00001d012274, Zm00001d013130, Zm00001d013638, Zm00001d013652, Zm00001d013927, Zm00001d015829, Zm00001d017199, Zm00001d017379,…
......GO:0006552	leucine catabolic process	3/1319	10/39324	0.00379	1	Zm00001d028303, Zm00001d029848, Zm00001d031013
....GO:0006720	isoprenoid metabolic process	36/1319	646/39324	0.00382	1	Zm00001d002834, Zm00001d005889, Zm00001d005978, Zm00001d006503, Zm00001d007572, Zm00001d010519, Zm00001d012212, Zm00001d013130, Zm00001d017540, Zm00001d019376, Zm00001d021961, Zm00001d022144, Zm00001d023309, Zm00001d025037, Zm00001d025055, Zm00001d028574, Zm00001d029150, Zm00001d029778, Zm00001d031290, Zm00001d032332, Zm00001d032576, Zm00001d037108, Zm00001d038170, Zm00001d039175, Zm00001d040356,…
...GO:0044283	small molecule biosynthetic process	140/1319	3296/39324	0.00392	1	Zm00001d000016, Zm00001d001959, Zm00001d002323, Zm00001d002500, Zm00001d002834, Zm00001d003006, Zm00001d006476, Zm00001d006920, Zm00001d007311, Zm00001d007937, Zm00001d008569, Zm00001d008651, Zm00001d008974, Zm00001d009631, Zm00001d010313, Zm00001d010321, Zm00001d010519, Zm00001d010535, Zm00001d010586, Zm00001d010661, Zm00001d011642, Zm00001d011778, Zm00001d012212, Zm00001d012274, Zm00001d012556,…
....GO:0052646	alditol phosphate metabolic process	4/1319	20/39324	0.00397	1	Zm00001d028180, Zm00001d042152, Zm00001d043185, Zm00001d048201
.....GO:0006865	amino acid transport	34/1319	607/39324	0.00414	1	Zm00001d006688, Zm00001d008285, Zm00001d008974, Zm00001d009025, Zm00001d011782, Zm00001d012438, Zm00001d012485, Zm00001d012720, Zm00001d013652, Zm00001d017557, Zm00001d017645, Zm00001d018336, Zm00001d019225, Zm00001d020403, Zm00001d021791, Zm00001d021943, Zm00001d022630, Zm00001d023664, Zm00001d025665, Zm00001d034524, Zm00001d036703, Zm00001d037057, Zm00001d037160, Zm00001d037229, Zm00001d039175,…
......GO:0033108	mitochondrial respiratory chain complex assembly	7/1319	61/39324	0.00423	1	Zm00001d005114, Zm00001d006143, Zm00001d011245, Zm00001d047057, Zm00001d048825, Zm00001d052333, Zm00001d053084
.....GO:1901606	alpha-amino acid catabolic process	21/1319	323/39324	0.00442	1	Zm00001d001771, Zm00001d002323, Zm00001d007937, Zm00001d013130, Zm00001d013135, Zm00001d013652, Zm00001d017379, Zm00001d022144, Zm00001d028303, Zm00001d029848, Zm00001d030557, Zm00001d031013, Zm00001d032332, Zm00001d034356, Zm00001d037108, Zm00001d039620, Zm00001d042117, Zm00001d047067, Zm00001d048061, Zm00001d051787, Zm00001d052079
......GO:0006544	glycine metabolic process	10/1319	112/39324	0.00449	1	Zm00001d001771, Zm00001d002323, Zm00001d007937, Zm00001d013130, Zm00001d013135, Zm00001d022144, Zm00001d032332, Zm00001d037108, Zm00001d048061, Zm00001d051787
..GO:0021700	developmental maturation	21/1319	324/39324	0.0045	1	Zm00001d002064, Zm00001d008869, Zm00001d017199, Zm00001d018122, Zm00001d018178, Zm00001d018323, Zm00001d023664, Zm00001d024843, Zm00001d024853, Zm00001d025580, Zm00001d025932, Zm00001d029087, Zm00001d029091, Zm00001d029955, Zm00001d031678, Zm00001d031801, Zm00001d034551, Zm00001d038752, Zm00001d039310, Zm00001d041067, Zm00001d044940
.....GO:0060918	auxin transport	19/1319	286/39324	0.00453	1	Zm00001d007254, Zm00001d013162, Zm00001d013707, Zm00001d013927, Zm00001d017079, Zm00001d018752, Zm00001d020512, Zm00001d021413, Zm00001d021457, Zm00001d028654, Zm00001d034240, Zm00001d036216, Zm00001d037540, Zm00001d038481, Zm00001d038487, Zm00001d041416, Zm00001d047573, Zm00001d048453, Zm00001d053718
.....GO:0097306	cellular response to alcohol	12/1319	150/39324	0.0048	1	Zm00001d013289, Zm00001d013416, Zm00001d025037, Zm00001d025580, Zm00001d033990, Zm00001d035294, Zm00001d039323, Zm00001d041067, Zm00001d046838, Zm00001d048969, Zm00001d051812, Zm00001d052964
.....GO:0006546	glycine catabolic process	9/1319	96/39324	0.00499	1	Zm00001d001771, Zm00001d002323, Zm00001d013130, Zm00001d013135, Zm00001d022144, Zm00001d032332, Zm00001d037108, Zm00001d048061, Zm00001d051787
.....GO:0006021	inositol biosynthetic process	3/1319	11/39324	0.00508	1	Zm00001d028180, Zm00001d037652, Zm00001d048201
....GO:0008652	cellular amino acid biosynthetic process	47/1319	917/39324	0.00508	1	Zm00001d001959, Zm00001d002323, Zm00001d002500, Zm00001d003006, Zm00001d007937, Zm00001d008974, Zm00001d011778, Zm00001d013130, Zm00001d013135, Zm00001d013407, Zm00001d019100, Zm00001d019125, Zm00001d019565, Zm00001d022059, Zm00001d022449, Zm00001d023243, Zm00001d023309, Zm00001d026632, Zm00001d027375, Zm00001d027652, Zm00001d028180, Zm00001d028220, Zm00001d028303, Zm00001d029150, Zm00001d029810,…
....GO:0008299	isoprenoid biosynthetic process	31/1319	542/39324	0.00522	1	Zm00001d002834, Zm00001d006503, Zm00001d007572, Zm00001d010519, Zm00001d012212, Zm00001d013130, Zm00001d017540, Zm00001d019376, Zm00001d022144, Zm00001d023309, Zm00001d025037, Zm00001d025055, Zm00001d028574, Zm00001d029150, Zm00001d029778, Zm00001d032332, Zm00001d032576, Zm00001d037108, Zm00001d038170, Zm00001d039175, Zm00001d040356, Zm00001d042396, Zm00001d045481, Zm00001d045544, Zm00001d047238,…
...GO:0071695	anatomical structure maturation	18/1319	268/39324	0.00545	1	Zm00001d002064, Zm00001d008869, Zm00001d017199, Zm00001d018122, Zm00001d018323, Zm00001d023664, Zm00001d024843, Zm00001d024853, Zm00001d025580, Zm00001d025932, Zm00001d029087, Zm00001d029091, Zm00001d031678, Zm00001d031801, Zm00001d034551, Zm00001d038752, Zm00001d039310, Zm00001d041067
....GO:0016054	organic acid catabolic process	40/1319	755/39324	0.00549	1	Zm00001d001771, Zm00001d002323, Zm00001d002834, Zm00001d005889, Zm00001d006794, Zm00001d007937, Zm00001d008651, Zm00001d012687, Zm00001d013130, Zm00001d013135, Zm00001d013652, Zm00001d016798, Zm00001d017379, Zm00001d020825, Zm00001d022144, Zm00001d025055, Zm00001d028303, Zm00001d028574, Zm00001d029848, Zm00001d030557, Zm00001d031013, Zm00001d032185, Zm00001d032332, Zm00001d033606, Zm00001d034356,…
.....GO:0071396	cellular response to lipid	7/1319	64/39324	0.00553	1	Zm00001d013416, Zm00001d016506, Zm00001d025037, Zm00001d041067, Zm00001d048146, Zm00001d048969, Zm00001d051812
...GO:0009790	embryo development	65/1319	1369/39324	0.00575	1	Zm00001d000399, Zm00001d002512, Zm00001d003161, Zm00001d003378, Zm00001d005252, Zm00001d005674, Zm00001d006420, Zm00001d006845, Zm00001d007173, Zm00001d007226, Zm00001d008262, Zm00001d008762, Zm00001d008919, Zm00001d009631, Zm00001d010321, Zm00001d010961, Zm00001d012612, Zm00001d014026, Zm00001d017079, Zm00001d019463, Zm00001d019788, Zm00001d020344, Zm00001d020512, Zm00001d021457, Zm00001d022144,…
...GO:0009825	multidimensional cell growth	14/1319	185/39324	0.0058	1	Zm00001d007254, Zm00001d007802, Zm00001d011778, Zm00001d013162, Zm00001d013707, Zm00001d018752, Zm00001d024833, Zm00001d027652, Zm00001d031211, Zm00001d034240, Zm00001d041416, Zm00001d044285, Zm00001d048061, Zm00001d051787
....GO:0071310	cellular response to organic substance	18/1319	271/39324	0.00588	1	Zm00001d002532, Zm00001d010698, Zm00001d013289, Zm00001d013416, Zm00001d014946, Zm00001d016076, Zm00001d016506, Zm00001d025037, Zm00001d025580, Zm00001d033990, Zm00001d035294, Zm00001d039323, Zm00001d041067, Zm00001d046838, Zm00001d048146, Zm00001d048969, Zm00001d051812, Zm00001d052964
...GO:0071555	cell wall organization	65/1319	1378/39324	0.00599	1	Zm00001d002064, Zm00001d002548, Zm00001d003072, Zm00001d003431, Zm00001d007254, Zm00001d007571, Zm00001d008869, Zm00001d009057, Zm00001d010409, Zm00001d010924, Zm00001d012666, Zm00001d013162, Zm00001d013168, Zm00001d013390, Zm00001d013573, Zm00001d013635, Zm00001d013707, Zm00001d014617, Zm00001d015737, Zm00001d018752, Zm00001d019100, Zm00001d019457, Zm00001d019463, Zm00001d020403, Zm00001d022059,…
....GO:0009311	oligosaccharide metabolic process	27/1319	465/39324	0.00602	1	Zm00001d003276, Zm00001d003277, Zm00001d007081, Zm00001d011642, Zm00001d017379, Zm00001d018342, Zm00001d018965, Zm00001d019163, Zm00001d020351, Zm00001d022101, Zm00001d023887, Zm00001d028398, Zm00001d029087, Zm00001d029091, Zm00001d029371, Zm00001d031300, Zm00001d031303, Zm00001d032311, Zm00001d032576, Zm00001d034356, Zm00001d034564, Zm00001d039598, Zm00001d039994, Zm00001d045544, Zm00001d047501,…
.....GO:0010075	regulation of meristem growth	23/1319	379/39324	0.00605	1	Zm00001d006158, Zm00001d007164, Zm00001d007254, Zm00001d008869, Zm00001d013162, Zm00001d017645, Zm00001d018752, Zm00001d020403, Zm00001d022449, Zm00001d025960, Zm00001d032027, Zm00001d034240, Zm00001d034723, Zm00001d036801, Zm00001d038481, Zm00001d038487, Zm00001d039105, Zm00001d039598, Zm00001d041004, Zm00001d045481, Zm00001d047238, Zm00001d048453, Zm00001d050355
....GO:0045229	external encapsulating structure organization	69/1319	1472/39324	0.00614	1	Zm00001d002064, Zm00001d002548, Zm00001d002625, Zm00001d003072, Zm00001d003431, Zm00001d007254, Zm00001d007571, Zm00001d008869, Zm00001d009057, Zm00001d010409, Zm00001d010924, Zm00001d012666, Zm00001d013162, Zm00001d013168, Zm00001d013390, Zm00001d013416, Zm00001d013573, Zm00001d013635, Zm00001d013707, Zm00001d014617, Zm00001d015737, Zm00001d018752, Zm00001d019100, Zm00001d019457, Zm00001d019463,…
..GO:0007389	pattern specification process	43/1319	836/39324	0.00625	1	Zm00001d001928, Zm00001d002064, Zm00001d003378, Zm00001d006158, Zm00001d007164, Zm00001d007173, Zm00001d007254, Zm00001d008869, Zm00001d010586, Zm00001d013162, Zm00001d013707, Zm00001d013730, Zm00001d013732, Zm00001d017284, Zm00001d017645, Zm00001d018752, Zm00001d020838, Zm00001d023944, Zm00001d025580, Zm00001d025669, Zm00001d025960, Zm00001d026350, Zm00001d026691, Zm00001d031211, Zm00001d031535,…
....GO:0010157	response to chlorate	2/1319	4/39324	0.00645	1	Zm00001d020827, Zm00001d052809
.....GO:0071367	cellular response to brassinosteroid stimulus	2/1319	4/39324	0.00645	1	Zm00001d013416, Zm00001d048969
.........GO:0043984	histone H4-K16 acetylation	2/1319	4/39324	0.00645	1	Zm00001d016506, Zm00001d033849
......GO:0019605	butyrate metabolic process	2/1319	4/39324	0.00645	1	Zm00001d037318, Zm00001d047663
...GO:0007060	male meiosis chromosome segregation	2/1319	4/39324	0.00645	1	Zm00001d013416, Zm00001d048969
...GO:0008356	asymmetric cell division	7/1319	66/39324	0.00654	1	Zm00001d026291, Zm00001d031736, Zm00001d038481, Zm00001d038609, Zm00001d045481, Zm00001d048453, Zm00001d052380
......GO:0006636	unsaturated fatty acid biosynthetic process	11/1319	137/39324	0.00659	1	Zm00001d000016, Zm00001d013130, Zm00001d013135, Zm00001d017840, Zm00001d022144, Zm00001d029150, Zm00001d032332, Zm00001d032576, Zm00001d037108, Zm00001d048061, Zm00001d051787
......GO:2000904	regulation of starch metabolic process	3/1319	12/39324	0.0066	1	Zm00001d027532, Zm00001d047290, Zm00001d048349
......GO:0009097	isoleucine biosynthetic process	3/1319	12/39324	0.0066	1	Zm00001d028303, Zm00001d029848, Zm00001d051043
......GO:0006714	sesquiterpenoid metabolic process	8/1319	83/39324	0.00671	1	Zm00001d005889, Zm00001d005978, Zm00001d010519, Zm00001d019376, Zm00001d031290, Zm00001d039175, Zm00001d047726, Zm00001d048146
..GO:0065008	regulation of biological quality	126/1319	2979/39324	0.00693	1	Zm00001d002532, Zm00001d002558, Zm00001d002611, Zm00001d002685, Zm00001d002834, Zm00001d002879, Zm00001d003309, Zm00001d003311, Zm00001d003428, Zm00001d003924, Zm00001d005889, Zm00001d006008, Zm00001d006476, Zm00001d006503, Zm00001d007254, Zm00001d007311, Zm00001d008285, Zm00001d008970, Zm00001d009779, Zm00001d010183, Zm00001d010594, Zm00001d011073, Zm00001d011417, Zm00001d011422, Zm00001d011433,…
...GO:0006629	lipid metabolic process	169/1319	4135/39324	0.00701	1	Zm00001d000016, Zm00001d000113, Zm00001d002834, Zm00001d002940, Zm00001d003004, Zm00001d003311, Zm00001d003314, Zm00001d003924, Zm00001d004700, Zm00001d005313, Zm00001d005889, Zm00001d005978, Zm00001d006257, Zm00001d006503, Zm00001d006794, Zm00001d006920, Zm00001d007076, Zm00001d007079, Zm00001d007311, Zm00001d007572, Zm00001d007766, Zm00001d007937, Zm00001d008569, Zm00001d008812, Zm00001d009631,…
.....GO:0010383	cell wall polysaccharide metabolic process	32/1319	581/39324	0.00705	1	Zm00001d002064, Zm00001d012274, Zm00001d014617, Zm00001d015308, Zm00001d016982, Zm00001d017645, Zm00001d018122, Zm00001d018965, Zm00001d020403, Zm00001d021249, Zm00001d027938, Zm00001d028398, Zm00001d028819, Zm00001d029025, Zm00001d029151, Zm00001d031065, Zm00001d031555, Zm00001d031671, Zm00001d034551, Zm00001d034621, Zm00001d034723, Zm00001d037334, Zm00001d039994, Zm00001d040731, Zm00001d040733,…
.....GO:0006633	fatty acid biosynthetic process	30/1319	534/39324	0.00714	1	Zm00001d000016, Zm00001d006920, Zm00001d008569, Zm00001d013130, Zm00001d013135, Zm00001d017840, Zm00001d022144, Zm00001d022449, Zm00001d023309, Zm00001d023887, Zm00001d029150, Zm00001d029810, Zm00001d030277, Zm00001d032332, Zm00001d032576, Zm00001d033579, Zm00001d033620, Zm00001d033637, Zm00001d033989, Zm00001d036137, Zm00001d037108, Zm00001d037225, Zm00001d040979, Zm00001d043330, Zm00001d043993,…
...GO:0044255	cellular lipid metabolic process	123/1319	2890/39324	0.00718	1	Zm00001d000016, Zm00001d000113, Zm00001d002834, Zm00001d002940, Zm00001d003311, Zm00001d003924, Zm00001d005889, Zm00001d005978, Zm00001d006257, Zm00001d006503, Zm00001d006794, Zm00001d006920, Zm00001d007079, Zm00001d007572, Zm00001d007766, Zm00001d007937, Zm00001d008569, Zm00001d008812, Zm00001d009631, Zm00001d010519, Zm00001d011642, Zm00001d011823, Zm00001d012212, Zm00001d012274, Zm00001d012687,…
.....GO:0044247	cellular polysaccharide catabolic process	9/1319	102/39324	0.00739	1	Zm00001d014083, Zm00001d020351, Zm00001d027619, Zm00001d029011, Zm00001d034723, Zm00001d036139, Zm00001d043875, Zm00001d047077, Zm00001d047480
......GO:0009071	serine family amino acid catabolic process	9/1319	102/39324	0.00739	1	Zm00001d001771, Zm00001d002323, Zm00001d013130, Zm00001d013135, Zm00001d022144, Zm00001d032332, Zm00001d037108, Zm00001d048061, Zm00001d051787
......GO:0009926	auxin polar transport	17/1319	255/39324	0.00753	1	Zm00001d007254, Zm00001d013162, Zm00001d013707, Zm00001d013927, Zm00001d017079, Zm00001d018752, Zm00001d020512, Zm00001d021413, Zm00001d021457, Zm00001d034240, Zm00001d036216, Zm00001d037540, Zm00001d038481, Zm00001d038487, Zm00001d041416, Zm00001d047573, Zm00001d048453
....GO:0044036	cell wall macromolecule metabolic process	39/1319	752/39324	0.00756	1	Zm00001d002064, Zm00001d003603, Zm00001d007255, Zm00001d007710, Zm00001d011890, Zm00001d012274, Zm00001d014617, Zm00001d015308, Zm00001d016982, Zm00001d017645, Zm00001d018122, Zm00001d018965, Zm00001d020403, Zm00001d021249, Zm00001d027375, Zm00001d027938, Zm00001d028398, Zm00001d028819, Zm00001d029025, Zm00001d029151, Zm00001d031065, Zm00001d031555, Zm00001d031671, Zm00001d034551, Zm00001d034621,…
....GO:0008610	lipid biosynthetic process	102/1319	2340/39324	0.00759	1	Zm00001d000016, Zm00001d000113, Zm00001d002834, Zm00001d002940, Zm00001d005889, Zm00001d006503, Zm00001d006920, Zm00001d007311, Zm00001d007572, Zm00001d007766, Zm00001d008569, Zm00001d008812, Zm00001d009631, Zm00001d010321, Zm00001d010519, Zm00001d011642, Zm00001d011823, Zm00001d012212, Zm00001d013130, Zm00001d013135, Zm00001d016982, Zm00001d017071, Zm00001d017097, Zm00001d017540, Zm00001d017840,…
....GO:0019684	photosynthesis, light reaction	7/1319	68/39324	0.00769	1	Zm00001d013135, Zm00001d022144, Zm00001d027375, Zm00001d034665, Zm00001d037108, Zm00001d040356, Zm00001d048592
.....GO:0016137	glycoside metabolic process	22/1319	364/39324	0.00782	1	Zm00001d009613, Zm00001d013130, Zm00001d014918, Zm00001d015025, Zm00001d016982, Zm00001d017540, Zm00001d018342, Zm00001d019376, Zm00001d020351, Zm00001d023243, Zm00001d028180, Zm00001d029087, Zm00001d029091, Zm00001d029371, Zm00001d031211, Zm00001d032311, Zm00001d032576, Zm00001d033989, Zm00001d034917, Zm00001d037318, Zm00001d048201, Zm00001d048311
...GO:0009880	embryonic pattern specification	9/1319	103/39324	0.00786	1	Zm00001d007173, Zm00001d008869, Zm00001d013730, Zm00001d025580, Zm00001d025669, Zm00001d026691, Zm00001d043330, Zm00001d044815, Zm00001d053718
......GO:0042402	cellular biogenic amine catabolic process	14/1319	196/39324	0.00787	1	Zm00001d008651, Zm00001d011778, Zm00001d013135, Zm00001d013652, Zm00001d017379, Zm00001d024281, Zm00001d026632, Zm00001d027652, Zm00001d028172, Zm00001d034356, Zm00001d034433, Zm00001d047067, Zm00001d052493, Zm00001d053220
..GO:0042440	pigment metabolic process	35/1319	653/39324	0.00799	1	Zm00001d003311, Zm00001d007572, Zm00001d008812, Zm00001d009613, Zm00001d012953, Zm00001d013130, Zm00001d015025, Zm00001d017540, Zm00001d022144, Zm00001d022630, Zm00001d025037, Zm00001d026388, Zm00001d028180, Zm00001d028654, Zm00001d029150, Zm00001d029218, Zm00001d032332, Zm00001d032576, Zm00001d034665, Zm00001d034674, Zm00001d037108, Zm00001d037318, Zm00001d038170, Zm00001d038547, Zm00001d040356,…
......GO:0071805	potassium ion transmembrane transport	13/1319	171/39324	0.00813	1	Zm00001d007205, Zm00001d009295, Zm00001d013638, Zm00001d016987, Zm00001d022449, Zm00001d023377, Zm00001d025055, Zm00001d025303, Zm00001d028574, Zm00001d044285, Zm00001d046679, Zm00001d046680, Zm00001d049218
....GO:0014070	response to organic cyclic compound	40/1319	771/39324	0.00817	1	Zm00001d003378, Zm00001d005252, Zm00001d005888, Zm00001d006160, Zm00001d011034, Zm00001d011614, Zm00001d012556, Zm00001d013416, Zm00001d014617, Zm00001d017863, Zm00001d018414, Zm00001d019446, Zm00001d019457, Zm00001d020408, Zm00001d025037, Zm00001d029102, Zm00001d029664, Zm00001d032024, Zm00001d033783, Zm00001d034356, Zm00001d034674, Zm00001d035595, Zm00001d036927, Zm00001d037205, Zm00001d037334,…
.....GO:0006549	isoleucine metabolic process	3/1319	13/39324	0.00837	1	Zm00001d028303, Zm00001d029848, Zm00001d051043
..GO:0043480	pigment accumulation in tissues	14/1319	198/39324	0.00838	1	Zm00001d007254, Zm00001d011778, Zm00001d013162, Zm00001d013707, Zm00001d018752, Zm00001d027652, Zm00001d031211, Zm00001d034240, Zm00001d041416, Zm00001d043074, Zm00001d044285, Zm00001d048061, Zm00001d048474, Zm00001d051787
....GO:0043481	anthocyanin accumulation in tissues in response to UV light	14/1319	198/39324	0.00838	1	Zm00001d007254, Zm00001d011778, Zm00001d013162, Zm00001d013707, Zm00001d018752, Zm00001d027652, Zm00001d031211, Zm00001d034240, Zm00001d041416, Zm00001d043074, Zm00001d044285, Zm00001d048061, Zm00001d048474, Zm00001d051787
...GO:0043479	pigment accumulation in tissues in response to UV light	14/1319	198/39324	0.00838	1	Zm00001d007254, Zm00001d011778, Zm00001d013162, Zm00001d013707, Zm00001d018752, Zm00001d027652, Zm00001d031211, Zm00001d034240, Zm00001d041416, Zm00001d043074, Zm00001d044285, Zm00001d048061, Zm00001d048474, Zm00001d051787
...GO:0043478	pigment accumulation in response to UV light	14/1319	198/39324	0.00838	1	Zm00001d007254, Zm00001d011778, Zm00001d013162, Zm00001d013707, Zm00001d018752, Zm00001d027652, Zm00001d031211, Zm00001d034240, Zm00001d041416, Zm00001d043074, Zm00001d044285, Zm00001d048061, Zm00001d048474, Zm00001d051787
....GO:0034605	cellular response to heat	5/1319	38/39324	0.00844	1	Zm00001d002823, Zm00001d004243, Zm00001d014946, Zm00001d038806, Zm00001d047726
.....GO:0033559	unsaturated fatty acid metabolic process	11/1319	142/39324	0.00854	1	Zm00001d000016, Zm00001d013130, Zm00001d013135, Zm00001d017840, Zm00001d022144, Zm00001d029150, Zm00001d032332, Zm00001d032576, Zm00001d037108, Zm00001d048061, Zm00001d051787
..GO:0043476	pigment accumulation	14/1319	199/39324	0.00866	1	Zm00001d007254, Zm00001d011778, Zm00001d013162, Zm00001d013707, Zm00001d018752, Zm00001d027652, Zm00001d031211, Zm00001d034240, Zm00001d041416, Zm00001d043074, Zm00001d044285, Zm00001d048061, Zm00001d048474, Zm00001d051787
..GO:0009607	response to biotic stimulus	133/1319	3181/39324	0.00872	1	Zm00001d002347, Zm00001d002532, Zm00001d003006, Zm00001d003041, Zm00001d003378, Zm00001d003603, Zm00001d005252, Zm00001d005421, Zm00001d005798, Zm00001d005888, Zm00001d005889, Zm00001d006008, Zm00001d006160, Zm00001d006547, Zm00001d007255, Zm00001d007313, Zm00001d008573, Zm00001d008919, Zm00001d009879, Zm00001d010529, Zm00001d010727, Zm00001d011034, Zm00001d011454, Zm00001d011778, Zm00001d012048,…
....GO:0009914	hormone transport	19/1319	300/39324	0.00876	1	Zm00001d007254, Zm00001d013162, Zm00001d013707, Zm00001d013927, Zm00001d017079, Zm00001d018752, Zm00001d020512, Zm00001d021413, Zm00001d021457, Zm00001d028654, Zm00001d034240, Zm00001d036216, Zm00001d037540, Zm00001d038481, Zm00001d038487, Zm00001d041416, Zm00001d047573, Zm00001d048453, Zm00001d053718
.......GO:0006303	double-strand break repair via nonhomologous end joining	4/1319	25/39324	0.00908	1	Zm00001d005812, Zm00001d012611, Zm00001d032916, Zm00001d042712
...GO:0043207	response to external biotic stimulus	125/1319	2977/39324	0.00941	1	Zm00001d002347, Zm00001d002532, Zm00001d003006, Zm00001d003378, Zm00001d003603, Zm00001d005252, Zm00001d005421, Zm00001d005798, Zm00001d005889, Zm00001d006008, Zm00001d006160, Zm00001d006547, Zm00001d007255, Zm00001d007313, Zm00001d008573, Zm00001d008919, Zm00001d009879, Zm00001d010529, Zm00001d010727, Zm00001d011034, Zm00001d011454, Zm00001d011778, Zm00001d012048, Zm00001d012438, Zm00001d012600,…
.....GO:0009082	branched-chain amino acid biosynthetic process	5/1319	39/39324	0.00942	1	Zm00001d023243, Zm00001d028303, Zm00001d029848, Zm00001d031929, Zm00001d051043
....GO:0000096	sulfur amino acid metabolic process	31/1319	571/39324	0.00942	1	Zm00001d003006, Zm00001d007937, Zm00001d011778, Zm00001d013130, Zm00001d013135, Zm00001d019100, Zm00001d019125, Zm00001d019565, Zm00001d022059, Zm00001d022144, Zm00001d022449, Zm00001d023243, Zm00001d023309, Zm00001d027652, Zm00001d028220, Zm00001d029150, Zm00001d029810, Zm00001d032332, Zm00001d032576, Zm00001d033989, Zm00001d034967, Zm00001d037108, Zm00001d037631, Zm00001d038547, Zm00001d040356,…
...GO:0099402	plant organ development	52/1319	1075/39324	0.00963	1	Zm00001d000399, Zm00001d002754, Zm00001d005252, Zm00001d006008, Zm00001d007173, Zm00001d008919, Zm00001d011642, Zm00001d012212, Zm00001d013507, Zm00001d013732, Zm00001d014026, Zm00001d014617, Zm00001d016979, Zm00001d017079, Zm00001d017284, Zm00001d020408, Zm00001d020512, Zm00001d020827, Zm00001d020898, Zm00001d023664, Zm00001d024647, Zm00001d024903, Zm00001d025900, Zm00001d025901, Zm00001d026691,…
..GO:0009056	catabolic process	240/1319	6142/39324	0.00973	1	Zm00001d000364, Zm00001d001771, Zm00001d002323, Zm00001d002834, Zm00001d003277, Zm00001d003311, Zm00001d003381, Zm00001d003431, Zm00001d003924, Zm00001d004473, Zm00001d004547, Zm00001d005071, Zm00001d005114, Zm00001d005313, Zm00001d005674, Zm00001d005859, Zm00001d005888, Zm00001d005889, Zm00001d005978, Zm00001d006113, Zm00001d006160, Zm00001d006257, Zm00001d006476, Zm00001d006684, Zm00001d006794,…
....GO:0009735	response to cytokinin	16/1319	239/39324	0.00978	1	Zm00001d002754, Zm00001d004243, Zm00001d005674, Zm00001d009613, Zm00001d011433, Zm00001d015330, Zm00001d017199, Zm00001d018045, Zm00001d029011, Zm00001d031671, Zm00001d037108, Zm00001d037221, Zm00001d044836, Zm00001d047441, Zm00001d052213, Zm00001d053828
..GO:0048589	developmental growth	55/1319	1154/39324	0.00983	1	Zm00001d002548, Zm00001d002754, Zm00001d003006, Zm00001d005421, Zm00001d007254, Zm00001d010535, Zm00001d011417, Zm00001d011422, Zm00001d011433, Zm00001d011642, Zm00001d011778, Zm00001d012047, Zm00001d012212, Zm00001d013162, Zm00001d013289, Zm00001d013707, Zm00001d017284, Zm00001d017288, Zm00001d018752, Zm00001d019563, Zm00001d019565, Zm00001d020403, Zm00001d022101, Zm00001d022391, Zm00001d023813,…
...GO:0015979	photosynthesis	11/1319	145/39324	0.00991	1	Zm00001d006476, Zm00001d009928, Zm00001d010321, Zm00001d011245, Zm00001d025435, Zm00001d028180, Zm00001d031421, Zm00001d039715, Zm00001d047238, Zm00001d048201, Zm00001d053718
....GO:0010015	root morphogenesis	9/1319	107/39324	0.00998	1	Zm00001d008749, Zm00001d021232, Zm00001d038481, Zm00001d038487, Zm00001d041416, Zm00001d041418, Zm00001d043414, Zm00001d048453, Zm00001d051812
....GO:1905039	carboxylic acid transmembrane transport	14/1319	204/39324	0.0102	1	Zm00001d008285, Zm00001d008974, Zm00001d012485, Zm00001d013652, Zm00001d017557, Zm00001d018336, Zm00001d019225, Zm00001d025665, Zm00001d036703, Zm00001d037057, Zm00001d037160, Zm00001d037229, Zm00001d041004, Zm00001d052063
...GO:0046148	pigment biosynthetic process	27/1319	484/39324	0.0104	1	Zm00001d003311, Zm00001d007572, Zm00001d012953, Zm00001d013130, Zm00001d017540, Zm00001d022144, Zm00001d022630, Zm00001d025037, Zm00001d028654, Zm00001d029150, Zm00001d029218, Zm00001d032332, Zm00001d032576, Zm00001d034665, Zm00001d034674, Zm00001d037108, Zm00001d038170, Zm00001d038547, Zm00001d040356, Zm00001d045544, Zm00001d046488, Zm00001d047238, Zm00001d047501, Zm00001d048061, Zm00001d048469,…
.......GO:0006083	acetate metabolic process	2/1319	5/39324	0.0105	1	Zm00001d015025, Zm00001d047663
......GO:0080064	4,4-dimethyl-9beta,19-cyclopropylsterol oxidation	2/1319	5/39324	0.0105	1	Zm00001d029810, Zm00001d040979
.......GO:0006883	cellular sodium ion homeostasis	2/1319	5/39324	0.0105	1	Zm00001d002532, Zm00001d017199
....GO:0032973	amino acid export across plasma membrane	2/1319	5/39324	0.0105	1	Zm00001d036703, Zm00001d037160
......GO:0046369	galactose biosynthetic process	2/1319	5/39324	0.0105	1	Zm00001d021249, Zm00001d029151
......GO:0080065	4-alpha-methyl-delta7-sterol oxidation	2/1319	5/39324	0.0105	1	Zm00001d029810, Zm00001d040979
...GO:0090378	seed trichome elongation	2/1319	5/39324	0.0105	1	Zm00001d033637, Zm00001d041853
...GO:0048655	anther wall tapetum morphogenesis	2/1319	5/39324	0.0105	1	Zm00001d013416, Zm00001d048969
.GO:0043473	pigmentation	14/1319	205/39324	0.0106	1	Zm00001d007254, Zm00001d011778, Zm00001d013162, Zm00001d013707, Zm00001d018752, Zm00001d027652, Zm00001d031211, Zm00001d034240, Zm00001d041416, Zm00001d043074, Zm00001d044285, Zm00001d048061, Zm00001d048474, Zm00001d051787
....GO:0009631	cold acclimation	7/1319	73/39324	0.0112	1	Zm00001d017547, Zm00001d022144, Zm00001d034188, Zm00001d037108, Zm00001d037894, Zm00001d041853, Zm00001d051420
....GO:0010229	inflorescence development	7/1319	73/39324	0.0112	1	Zm00001d017079, Zm00001d018045, Zm00001d020512, Zm00001d035294, Zm00001d037221, Zm00001d039323, Zm00001d044836
..GO:0009845	seed germination	18/1319	284/39324	0.0114	1	Zm00001d003368, Zm00001d004243, Zm00001d006845, Zm00001d013130, Zm00001d022101, Zm00001d023664, Zm00001d025055, Zm00001d026691, Zm00001d028574, Zm00001d029142, Zm00001d029218, Zm00001d033711, Zm00001d034723, Zm00001d038733, Zm00001d040805, Zm00001d043330, Zm00001d045481, Zm00001d049294
.....GO:0015706	nitrate transport	18/1319	287/39324	0.012	1	Zm00001d000039, Zm00001d011454, Zm00001d012274, Zm00001d013202, Zm00001d016982, Zm00001d016987, Zm00001d018122, Zm00001d019457, Zm00001d024843, Zm00001d024853, Zm00001d025037, Zm00001d029946, Zm00001d035447, Zm00001d040805, Zm00001d044061, Zm00001d046919, Zm00001d047441, Zm00001d051362
........GO:0055076	transition metal ion homeostasis	16/1319	248/39324	0.012	1	Zm00001d002558, Zm00001d002611, Zm00001d006476, Zm00001d019446, Zm00001d027720, Zm00001d028180, Zm00001d034037, Zm00001d034978, Zm00001d035447, Zm00001d036965, Zm00001d038609, Zm00001d040155, Zm00001d047238, Zm00001d048201, Zm00001d051472, Zm00001d052434
.....GO:0008361	regulation of cell size	12/1319	161/39324	0.0124	1	Zm00001d007254, Zm00001d013162, Zm00001d013707, Zm00001d018752, Zm00001d021412, Zm00001d023373, Zm00001d034240, Zm00001d037540, Zm00001d038481, Zm00001d038487, Zm00001d041416, Zm00001d048453
......GO:0019344	cysteine biosynthetic process	20/1319	331/39324	0.0127	1	Zm00001d003006, Zm00001d007937, Zm00001d011778, Zm00001d013130, Zm00001d013135, Zm00001d019100, Zm00001d019125, Zm00001d019565, Zm00001d023243, Zm00001d027652, Zm00001d028220, Zm00001d029150, Zm00001d029810, Zm00001d032576, Zm00001d033989, Zm00001d038547, Zm00001d040356, Zm00001d040979, Zm00001d043101, Zm00001d045025
.....GO:0045597	positive regulation of cell differentiation	5/1319	42/39324	0.0128	1	Zm00001d008869, Zm00001d013163, Zm00001d016506, Zm00001d023373, Zm00001d031678
....GO:0009965	leaf morphogenesis	20/1319	332/39324	0.0129	1	Zm00001d003072, Zm00001d008869, Zm00001d008919, Zm00001d010994, Zm00001d011073, Zm00001d011311, Zm00001d013130, Zm00001d013732, Zm00001d017379, Zm00001d022003, Zm00001d025435, Zm00001d029150, Zm00001d031969, Zm00001d032576, Zm00001d034353, Zm00001d037221, Zm00001d038547, Zm00001d038606, Zm00001d043524, Zm00001d045481
....GO:0015995	chlorophyll biosynthetic process	12/1319	163/39324	0.0129	1	Zm00001d013130, Zm00001d022144, Zm00001d029150, Zm00001d032332, Zm00001d032576, Zm00001d034665, Zm00001d037108, Zm00001d038170, Zm00001d038547, Zm00001d040356, Zm00001d048061, Zm00001d051787
...GO:0018904	ether metabolic process	8/1319	93/39324	0.013	1	Zm00001d002685, Zm00001d007766, Zm00001d012274, Zm00001d012687, Zm00001d017379, Zm00001d028992, Zm00001d030867, Zm00001d051628
......GO:0009218	pyrimidine ribonucleotide metabolic process	15/1319	224/39324	0.0131	1	Zm00001d002500, Zm00001d009631, Zm00001d009928, Zm00001d014090, Zm00001d014122, Zm00001d017966, Zm00001d020620, Zm00001d026310, Zm00001d031929, Zm00001d033181, Zm00001d038733, Zm00001d038857, Zm00001d040475, Zm00001d046729, Zm00001d051893
.......GO:0009220	pyrimidine ribonucleotide biosynthetic process	15/1319	224/39324	0.0131	1	Zm00001d002500, Zm00001d009631, Zm00001d009928, Zm00001d014090, Zm00001d014122, Zm00001d017966, Zm00001d020620, Zm00001d026310, Zm00001d031929, Zm00001d033181, Zm00001d038733, Zm00001d038857, Zm00001d040475, Zm00001d046729, Zm00001d051893
...GO:0006081	cellular aldehyde metabolic process	28/1319	516/39324	0.0132	1	Zm00001d006476, Zm00001d007572, Zm00001d011454, Zm00001d013130, Zm00001d013135, Zm00001d013842, Zm00001d015025, Zm00001d017097, Zm00001d017539, Zm00001d022144, Zm00001d029150, Zm00001d031696, Zm00001d032332, Zm00001d032576, Zm00001d034665, Zm00001d037108, Zm00001d039197, Zm00001d039598, Zm00001d040475, Zm00001d045025, Zm00001d045544, Zm00001d047238, Zm00001d047501, Zm00001d047663, Zm00001d048061,…
...GO:0010228	vegetative to reproductive phase transition of meristem	26/1319	468/39324	0.0132	1	Zm00001d003508, Zm00001d006845, Zm00001d008919, Zm00001d010652, Zm00001d014026, Zm00001d024647, Zm00001d025055, Zm00001d025580, Zm00001d026691, Zm00001d028574, Zm00001d029142, Zm00001d032399, Zm00001d033711, Zm00001d033849, Zm00001d034353, Zm00001d038733, Zm00001d038752, Zm00001d041325, Zm00001d042847, Zm00001d043330, Zm00001d045678, Zm00001d048061, Zm00001d049294, Zm00001d051754, Zm00001d051787,…
...GO:0009755	hormone-mediated signaling pathway	84/1319	1915/39324	0.0132	1	Zm00001d002532, Zm00001d002754, Zm00001d002834, Zm00001d003265, Zm00001d003508, Zm00001d005798, Zm00001d006476, Zm00001d007254, Zm00001d008749, Zm00001d008812, Zm00001d008919, Zm00001d010652, Zm00001d010961, Zm00001d013130, Zm00001d013135, Zm00001d013162, Zm00001d013289, Zm00001d013596, Zm00001d013707, Zm00001d015091, Zm00001d015829, Zm00001d016982, Zm00001d017284, Zm00001d017863, Zm00001d018122,…
.....GO:0007010	cytoskeleton organization	49/1319	1021/39324	0.0133	1	Zm00001d000039, Zm00001d001928, Zm00001d003368, Zm00001d004497, Zm00001d007081, Zm00001d007164, Zm00001d007254, Zm00001d007802, Zm00001d008651, Zm00001d009564, Zm00001d009775, Zm00001d012131, Zm00001d012556, Zm00001d012763, Zm00001d013162, Zm00001d013416, Zm00001d013958, Zm00001d014090, Zm00001d016798, Zm00001d018752, Zm00001d020825, Zm00001d020838, Zm00001d020851, Zm00001d023841, Zm00001d025580,…
.....GO:0006694	steroid biosynthetic process	24/1319	423/39324	0.0135	1	Zm00001d005889, Zm00001d006503, Zm00001d006920, Zm00001d007311, Zm00001d008569, Zm00001d016982, Zm00001d017071, Zm00001d023309, Zm00001d024843, Zm00001d024853, Zm00001d029025, Zm00001d029810, Zm00001d033637, Zm00001d037225, Zm00001d037540, Zm00001d038087, Zm00001d038487, Zm00001d040979, Zm00001d042843, Zm00001d042898, Zm00001d044479, Zm00001d050355, Zm00001d051938, Zm00001d053739
....GO:0010167	response to nitrate	18/1319	295/39324	0.0139	1	Zm00001d000039, Zm00001d011454, Zm00001d012274, Zm00001d013202, Zm00001d016982, Zm00001d016987, Zm00001d018122, Zm00001d019457, Zm00001d024843, Zm00001d024853, Zm00001d025037, Zm00001d029946, Zm00001d035447, Zm00001d040805, Zm00001d044061, Zm00001d046919, Zm00001d047441, Zm00001d051362
....GO:0009687	abscisic acid metabolic process	6/1319	59/39324	0.014	1	Zm00001d005889, Zm00001d005978, Zm00001d010519, Zm00001d019376, Zm00001d031290, Zm00001d047726
....GO:1902644	tertiary alcohol metabolic process	6/1319	59/39324	0.014	1	Zm00001d005889, Zm00001d005978, Zm00001d010519, Zm00001d019376, Zm00001d031290, Zm00001d047726
.....GO:0043288	apocarotenoid metabolic process	6/1319	59/39324	0.014	1	Zm00001d005889, Zm00001d005978, Zm00001d010519, Zm00001d019376, Zm00001d031290, Zm00001d047726
......GO:0032787	monocarboxylic acid metabolic process	112/1319	2663/39324	0.0141	1	Zm00001d000016, Zm00001d002834, Zm00001d003004, Zm00001d004473, Zm00001d005114, Zm00001d005674, Zm00001d005889, Zm00001d005978, Zm00001d006476, Zm00001d006794, Zm00001d006920, Zm00001d007572, Zm00001d008569, Zm00001d009779, Zm00001d010321, Zm00001d010519, Zm00001d011454, Zm00001d011778, Zm00001d012274, Zm00001d012687, Zm00001d013130, Zm00001d013135, Zm00001d013638, Zm00001d013652, Zm00001d013842,…
....GO:0009934	regulation of meristem structural organization	5/1319	43/39324	0.0141	1	Zm00001d007254, Zm00001d013162, Zm00001d018752, Zm00001d034240, Zm00001d036216
...GO:0048645	animal organ formation	15/1319	228/39324	0.0141	1	Zm00001d003072, Zm00001d010961, Zm00001d012048, Zm00001d022391, Zm00001d023869, Zm00001d024047, Zm00001d025960, Zm00001d029209, Zm00001d031437, Zm00001d038752, Zm00001d039011, Zm00001d043524, Zm00001d045026, Zm00001d048720, Zm00001d053127
...GO:0009698	phenylpropanoid metabolic process	31/1319	585/39324	0.0143	1	Zm00001d003311, Zm00001d011778, Zm00001d012274, Zm00001d012953, Zm00001d017531, Zm00001d020530, Zm00001d021385, Zm00001d022630, Zm00001d025846, Zm00001d026632, Zm00001d027652, Zm00001d028654, Zm00001d029218, Zm00001d034433, Zm00001d034674, Zm00001d039175, Zm00001d040497, Zm00001d041491, Zm00001d042848, Zm00001d045338, Zm00001d046488, Zm00001d046697, Zm00001d046700, Zm00001d047238, Zm00001d048146,…
.....GO:0006534	cysteine metabolic process	20/1319	340/39324	0.0146	1	Zm00001d003006, Zm00001d007937, Zm00001d011778, Zm00001d013130, Zm00001d013135, Zm00001d019100, Zm00001d019125, Zm00001d019565, Zm00001d023243, Zm00001d027652, Zm00001d028220, Zm00001d029150, Zm00001d029810, Zm00001d032576, Zm00001d033989, Zm00001d038547, Zm00001d040356, Zm00001d040979, Zm00001d043101, Zm00001d045025
..GO:0048869	cellular developmental process	146/1319	3586/39324	0.0149	1	Zm00001d000229, Zm00001d001928, Zm00001d002064, Zm00001d002625, Zm00001d002754, Zm00001d002770, Zm00001d003006, Zm00001d003072, Zm00001d003378, Zm00001d003431, Zm00001d004497, Zm00001d005047, Zm00001d005421, Zm00001d005466, Zm00001d005674, Zm00001d005694, Zm00001d006158, Zm00001d007254, Zm00001d008262, Zm00001d008869, Zm00001d008919, Zm00001d010535, Zm00001d010586, Zm00001d010798, Zm00001d010994,…
......GO:0009098	leucine biosynthetic process	3/1319	16/39324	0.0152	1	Zm00001d023243, Zm00001d028303, Zm00001d029848
.......GO:0042851	L-alanine metabolic process	2/1319	6/39324	0.0154	1	Zm00001d007937, Zm00001d030557
......GO:0009080	pyruvate family amino acid catabolic process	2/1319	6/39324	0.0154	1	Zm00001d007937, Zm00001d030557
......GO:0042853	L-alanine catabolic process	2/1319	6/39324	0.0154	1	Zm00001d007937, Zm00001d030557
.....GO:0006524	alanine catabolic process	2/1319	6/39324	0.0154	1	Zm00001d007937, Zm00001d030557
....GO:0032526	response to retinoic acid	2/1319	6/39324	0.0154	1	Zm00001d016506, Zm00001d017863
...GO:0140115	export across plasma membrane	2/1319	6/39324	0.0154	1	Zm00001d036703, Zm00001d037160
.....GO:0045637	regulation of myeloid cell differentiation	2/1319	6/39324	0.0154	1	Zm00001d016506, Zm00001d031678
.......GO:0019481	L-alanine catabolic process, by transamination	2/1319	6/39324	0.0154	1	Zm00001d007937, Zm00001d030557
.........GO:0055072	iron ion homeostasis	7/1319	78/39324	0.0158	1	Zm00001d006476, Zm00001d028180, Zm00001d036965, Zm00001d038609, Zm00001d040155, Zm00001d047238, Zm00001d048201
.....GO:0046482	para-aminobenzoic acid metabolic process	7/1319	78/39324	0.0158	1	Zm00001d013638, Zm00001d019306, Zm00001d019446, Zm00001d021413, Zm00001d023377, Zm00001d025037, Zm00001d031677
....GO:0009308	amine metabolic process	54/1319	1156/39324	0.0158	1	Zm00001d003309, Zm00001d006257, Zm00001d007937, Zm00001d008651, Zm00001d011642, Zm00001d011778, Zm00001d011890, Zm00001d013135, Zm00001d013407, Zm00001d013638, Zm00001d013652, Zm00001d016720, Zm00001d017379, Zm00001d019306, Zm00001d019446, Zm00001d022449, Zm00001d023243, Zm00001d023309, Zm00001d023377, Zm00001d024281, Zm00001d025037, Zm00001d025337, Zm00001d026632, Zm00001d027532, Zm00001d027652,…
......GO:0016138	glycoside biosynthetic process	17/1319	272/39324	0.0159	1	Zm00001d009613, Zm00001d013130, Zm00001d014918, Zm00001d015025, Zm00001d016982, Zm00001d017540, Zm00001d018342, Zm00001d023243, Zm00001d028180, Zm00001d029371, Zm00001d031211, Zm00001d032311, Zm00001d032576, Zm00001d033989, Zm00001d034917, Zm00001d037318, Zm00001d048201
...GO:0009886	post-embryonic animal morphogenesis	34/1319	664/39324	0.0161	1	Zm00001d005252, Zm00001d008749, Zm00001d008869, Zm00001d010961, Zm00001d010994, Zm00001d012048, Zm00001d012438, Zm00001d012612, Zm00001d013416, Zm00001d021232, Zm00001d022003, Zm00001d022101, Zm00001d022391, Zm00001d023869, Zm00001d024047, Zm00001d025960, Zm00001d029209, Zm00001d031211, Zm00001d031437, Zm00001d038481, Zm00001d038752, Zm00001d039011, Zm00001d039714, Zm00001d041416, Zm00001d041418,…
...GO:0046149	pigment catabolic process	9/1319	116/39324	0.0163	1	Zm00001d008812, Zm00001d009613, Zm00001d015025, Zm00001d026388, Zm00001d028180, Zm00001d037318, Zm00001d046952, Zm00001d047238, Zm00001d048201
.....GO:0033015	tetrapyrrole catabolic process	9/1319	116/39324	0.0163	1	Zm00001d008812, Zm00001d009613, Zm00001d015025, Zm00001d026388, Zm00001d028180, Zm00001d037318, Zm00001d046952, Zm00001d047238, Zm00001d048201
......GO:0006787	porphyrin-containing compound catabolic process	9/1319	116/39324	0.0163	1	Zm00001d008812, Zm00001d009613, Zm00001d015025, Zm00001d026388, Zm00001d028180, Zm00001d037318, Zm00001d046952, Zm00001d047238, Zm00001d048201
...GO:1905393	plant organ formation	19/1319	315/39324	0.0166	1	Zm00001d003072, Zm00001d006688, Zm00001d010961, Zm00001d020851, Zm00001d021413, Zm00001d022391, Zm00001d023869, Zm00001d024047, Zm00001d025960, Zm00001d029209, Zm00001d031437, Zm00001d038752, Zm00001d039011, Zm00001d039175, Zm00001d043524, Zm00001d045026, Zm00001d048146, Zm00001d048720, Zm00001d053127
.......GO:0006816	calcium ion transport	17/1319	275/39324	0.0167	1	Zm00001d002532, Zm00001d003006, Zm00001d011778, Zm00001d019565, Zm00001d023377, Zm00001d023813, Zm00001d027652, Zm00001d029478, Zm00001d029810, Zm00001d037235, Zm00001d037540, Zm00001d040979, Zm00001d041776, Zm00001d041777, Zm00001d048479, Zm00001d049218, Zm00001d051362
.......GO:0010020	chloroplast fission	4/1319	30/39324	0.0172	1	Zm00001d002537, Zm00001d008970, Zm00001d022144, Zm00001d037108
...GO:0048608	reproductive structure development	32/1319	620/39324	0.0175	1	Zm00001d002064, Zm00001d003041, Zm00001d005674, Zm00001d006008, Zm00001d006845, Zm00001d007572, Zm00001d008762, Zm00001d011245, Zm00001d012212, Zm00001d013130, Zm00001d017079, Zm00001d017284, Zm00001d018045, Zm00001d020512, Zm00001d020851, Zm00001d020898, Zm00001d024903, Zm00001d026388, Zm00001d026691, Zm00001d031091, Zm00001d035294, Zm00001d037221, Zm00001d039323, Zm00001d039412, Zm00001d042843,…
....GO:0042439	ethanolamine-containing compound metabolic process	6/1319	62/39324	0.0175	1	Zm00001d006257, Zm00001d011642, Zm00001d016720, Zm00001d049505, Zm00001d050339, Zm00001d051063
.....GO:0009310	amine catabolic process	14/1319	208/39324	0.0176	1	Zm00001d008651, Zm00001d011778, Zm00001d013135, Zm00001d013652, Zm00001d017379, Zm00001d024281, Zm00001d026632, Zm00001d027652, Zm00001d028172, Zm00001d034356, Zm00001d034433, Zm00001d047067, Zm00001d052493, Zm00001d053220
...GO:1903825	organic acid transmembrane transport	14/1319	209/39324	0.0178	1	Zm00001d008285, Zm00001d008974, Zm00001d012485, Zm00001d013652, Zm00001d017557, Zm00001d018336, Zm00001d019225, Zm00001d025665, Zm00001d036703, Zm00001d037057, Zm00001d037160, Zm00001d037229, Zm00001d041004, Zm00001d052063
...GO:0010311	lateral root formation	7/1319	80/39324	0.0179	1	Zm00001d006688, Zm00001d010961, Zm00001d021413, Zm00001d022391, Zm00001d029209, Zm00001d045026, Zm00001d053127
....GO:0008544	epidermis development	3/1319	17/39324	0.018	1	Zm00001d005252, Zm00001d006420, Zm00001d037666
......GO:0010206	photosystem II repair	3/1319	17/39324	0.018	1	Zm00001d009613, Zm00001d029049, Zm00001d037232
....GO:0051099	positive regulation of binding	3/1319	17/39324	0.018	1	Zm00001d021457, Zm00001d023373, Zm00001d046471
.....GO:0019288	isopentenyl diphosphate biosynthetic process, methylerythritol 4-phosphate pathway	19/1319	323/39324	0.0184	1	Zm00001d007572, Zm00001d013130, Zm00001d013135, Zm00001d017097, Zm00001d022144, Zm00001d029150, Zm00001d031696, Zm00001d032332, Zm00001d032576, Zm00001d034665, Zm00001d037108, Zm00001d039598, Zm00001d040475, Zm00001d045025, Zm00001d045544, Zm00001d047238, Zm00001d047501, Zm00001d048061, Zm00001d051787
...GO:0000226	microtubule cytoskeleton organization	30/1319	573/39324	0.0185	1	Zm00001d000039, Zm00001d001928, Zm00001d007081, Zm00001d007164, Zm00001d007254, Zm00001d007802, Zm00001d009564, Zm00001d013162, Zm00001d013416, Zm00001d013958, Zm00001d016798, Zm00001d018752, Zm00001d020825, Zm00001d020838, Zm00001d020851, Zm00001d025580, Zm00001d029011, Zm00001d029053, Zm00001d029946, Zm00001d032603, Zm00001d034240, Zm00001d034524, Zm00001d036388, Zm00001d036827, Zm00001d038487,…
.....GO:0008285	negative regulation of cell population proliferation	5/1319	46/39324	0.0185	1	Zm00001d013471, Zm00001d021232, Zm00001d023373, Zm00001d031678, Zm00001d034353
.....GO:0006576	cellular biogenic amine metabolic process	21/1319	369/39324	0.0189	1	Zm00001d006257, Zm00001d008651, Zm00001d011642, Zm00001d011778, Zm00001d013135, Zm00001d013652, Zm00001d016720, Zm00001d017379, Zm00001d024281, Zm00001d026632, Zm00001d027652, Zm00001d028172, Zm00001d034356, Zm00001d034433, Zm00001d047067, Zm00001d049505, Zm00001d049610, Zm00001d050339, Zm00001d051063, Zm00001d052493, Zm00001d053220
.......GO:0006090	pyruvate metabolic process	35/1319	698/39324	0.019	1	Zm00001d004473, Zm00001d005114, Zm00001d005674, Zm00001d006476, Zm00001d007572, Zm00001d009779, Zm00001d010321, Zm00001d011778, Zm00001d013130, Zm00001d013135, Zm00001d013842, Zm00001d017097, Zm00001d017547, Zm00001d022144, Zm00001d027652, Zm00001d028554, Zm00001d028556, Zm00001d029025, Zm00001d029150, Zm00001d031696, Zm00001d032332, Zm00001d032576, Zm00001d034665, Zm00001d037108, Zm00001d038136,…
......GO:0043572	plastid fission	4/1319	31/39324	0.0193	1	Zm00001d002537, Zm00001d008970, Zm00001d022144, Zm00001d037108
...GO:0009887	animal organ morphogenesis	41/1319	840/39324	0.0194	1	Zm00001d002770, Zm00001d008869, Zm00001d008919, Zm00001d010586, Zm00001d010994, Zm00001d011311, Zm00001d012048, Zm00001d013130, Zm00001d013416, Zm00001d013732, Zm00001d017379, Zm00001d017422, Zm00001d021457, Zm00001d021772, Zm00001d022003, Zm00001d022101, Zm00001d023373, Zm00001d023869, Zm00001d024047, Zm00001d025435, Zm00001d025960, Zm00001d026567, Zm00001d029150, Zm00001d031211, Zm00001d031437,…
.....GO:0015849	organic acid transport	35/1319	701/39324	0.0195	1	Zm00001d006688, Zm00001d007079, Zm00001d008285, Zm00001d008974, Zm00001d009025, Zm00001d011782, Zm00001d012438, Zm00001d012485, Zm00001d012720, Zm00001d013652, Zm00001d017557, Zm00001d017645, Zm00001d018336, Zm00001d019225, Zm00001d020403, Zm00001d021791, Zm00001d021943, Zm00001d022630, Zm00001d023664, Zm00001d025665, Zm00001d034524, Zm00001d036703, Zm00001d037057, Zm00001d037160, Zm00001d037229,…
....GO:0019682	glyceraldehyde-3-phosphate metabolic process	19/1319	327/39324	0.0196	1	Zm00001d007572, Zm00001d013130, Zm00001d013135, Zm00001d017097, Zm00001d022144, Zm00001d029150, Zm00001d031696, Zm00001d032332, Zm00001d032576, Zm00001d034665, Zm00001d037108, Zm00001d039598, Zm00001d040475, Zm00001d045025, Zm00001d045544, Zm00001d047238, Zm00001d047501, Zm00001d048061, Zm00001d051787
....GO:0050826	response to freezing	11/1319	154/39324	0.0202	1	Zm00001d006845, Zm00001d017199, Zm00001d025055, Zm00001d026691, Zm00001d028574, Zm00001d029142, Zm00001d033711, Zm00001d034621, Zm00001d038733, Zm00001d043330, Zm00001d049294
.....GO:0009668	plastid membrane organization	19/1319	329/39324	0.0203	1	Zm00001d007572, Zm00001d008919, Zm00001d010994, Zm00001d011034, Zm00001d014026, Zm00001d017379, Zm00001d022003, Zm00001d024674, Zm00001d031696, Zm00001d032399, Zm00001d032576, Zm00001d034353, Zm00001d034715, Zm00001d037232, Zm00001d039598, Zm00001d041325, Zm00001d042847, Zm00001d048061, Zm00001d051787
......GO:0010027	thylakoid membrane organization	19/1319	329/39324	0.0203	1	Zm00001d007572, Zm00001d008919, Zm00001d010994, Zm00001d011034, Zm00001d014026, Zm00001d017379, Zm00001d022003, Zm00001d024674, Zm00001d031696, Zm00001d032399, Zm00001d032576, Zm00001d034353, Zm00001d034715, Zm00001d037232, Zm00001d039598, Zm00001d041325, Zm00001d042847, Zm00001d048061, Zm00001d051787
....GO:0051094	positive regulation of developmental process	16/1319	254/39324	0.0206	1	Zm00001d005674, Zm00001d007173, Zm00001d008762, Zm00001d008869, Zm00001d013163, Zm00001d014756, Zm00001d016506, Zm00001d017079, Zm00001d020512, Zm00001d023373, Zm00001d024647, Zm00001d028574, Zm00001d031678, Zm00001d035294, Zm00001d039323, Zm00001d048474
....GO:0032781	positive regulation of ATP-dependent activity	3/1319	18/39324	0.0211	1	Zm00001d022475, Zm00001d031740, Zm00001d050119
....GO:0006097	glyoxylate cycle	3/1319	18/39324	0.0211	1	Zm00001d006476, Zm00001d015025, Zm00001d047663
....GO:0046487	glyoxylate metabolic process	3/1319	18/39324	0.0211	1	Zm00001d006476, Zm00001d015025, Zm00001d047663
....GO:0043200	response to amino acid	3/1319	18/39324	0.0211	1	Zm00001d002532, Zm00001d008573, Zm00001d034674
....GO:0048448	stamen morphogenesis	3/1319	18/39324	0.0211	1	Zm00001d023869, Zm00001d039011, Zm00001d048720
........GO:0046208	spermine catabolic process	2/1319	7/39324	0.0211	1	Zm00001d024281, Zm00001d028172
.....GO:0033189	response to vitamin A	2/1319	7/39324	0.0211	1	Zm00001d016506, Zm00001d017863
.....GO:0009078	pyruvate family amino acid metabolic process	2/1319	7/39324	0.0211	1	Zm00001d007937, Zm00001d030557
......GO:0010731	protein glutathionylation	2/1319	7/39324	0.0211	1	Zm00001d011034, Zm00001d035595
.........GO:0043982	histone H4-K8 acetylation	2/1319	7/39324	0.0211	1	Zm00001d016506, Zm00001d033849
...GO:0019695	choline metabolic process	2/1319	7/39324	0.0211	1	Zm00001d011642, Zm00001d050339
......GO:0006522	alanine metabolic process	2/1319	7/39324	0.0211	1	Zm00001d007937, Zm00001d030557
....GO:1901701	cellular response to oxygen-containing compound	31/1319	599/39324	0.0212	1	Zm00001d000039, Zm00001d002532, Zm00001d003381, Zm00001d007937, Zm00001d009779, Zm00001d010409, Zm00001d011778, Zm00001d013289, Zm00001d013416, Zm00001d016076, Zm00001d016506, Zm00001d018965, Zm00001d025037, Zm00001d025580, Zm00001d027652, Zm00001d029946, Zm00001d033990, Zm00001d034188, Zm00001d034356, Zm00001d035294, Zm00001d036641, Zm00001d037232, Zm00001d039323, Zm00001d040805, Zm00001d041067,…
....GO:0019751	polyol metabolic process	14/1319	219/39324	0.0213	1	Zm00001d001959, Zm00001d003924, Zm00001d007937, Zm00001d010586, Zm00001d012274, Zm00001d012687, Zm00001d021278, Zm00001d028180, Zm00001d032332, Zm00001d034715, Zm00001d037652, Zm00001d041491, Zm00001d048201, Zm00001d051628
......GO:0010257	NADH dehydrogenase complex assembly	4/1319	32/39324	0.0215	1	Zm00001d011245, Zm00001d042393, Zm00001d047057, Zm00001d053084
......GO:0044347	cell wall polysaccharide catabolic process	4/1319	32/39324	0.0215	1	Zm00001d018965, Zm00001d028398, Zm00001d034723, Zm00001d039994
.....GO:0071407	cellular response to organic cyclic compound	4/1319	32/39324	0.0215	1	Zm00001d013416, Zm00001d041067, Zm00001d048146, Zm00001d048969
...GO:0050793	regulation of developmental process	82/1319	1898/39324	0.0219	1	Zm00001d005674, Zm00001d006158, Zm00001d006845, Zm00001d007164, Zm00001d007173, Zm00001d007254, Zm00001d008573, Zm00001d008762, Zm00001d008812, Zm00001d008869, Zm00001d008919, Zm00001d010652, Zm00001d011454, Zm00001d013130, Zm00001d013162, Zm00001d013163, Zm00001d014416, Zm00001d014756, Zm00001d016506, Zm00001d017079, Zm00001d017547, Zm00001d017645, Zm00001d018045, Zm00001d018752, Zm00001d020332,…
....GO:0016042	lipid catabolic process	34/1319	674/39324	0.0225	1	Zm00001d002834, Zm00001d003924, Zm00001d005889, Zm00001d006257, Zm00001d006794, Zm00001d007937, Zm00001d012131, Zm00001d012687, Zm00001d013652, Zm00001d014918, Zm00001d016798, Zm00001d020825, Zm00001d021961, Zm00001d025055, Zm00001d028574, Zm00001d029955, Zm00001d032185, Zm00001d033044, Zm00001d033606, Zm00001d033797, Zm00001d034356, Zm00001d034757, Zm00001d034917, Zm00001d035447, Zm00001d035475,…
....GO:0090697	post-embryonic plant organ morphogenesis	8/1319	103/39324	0.0227	1	Zm00001d008749, Zm00001d021232, Zm00001d022101, Zm00001d023869, Zm00001d039011, Zm00001d041416, Zm00001d041418, Zm00001d048720
.......GO:0009750	response to fructose	16/1319	262/39324	0.0227	1	Zm00001d003006, Zm00001d003265, Zm00001d007937, Zm00001d011778, Zm00001d017645, Zm00001d019565, Zm00001d025665, Zm00001d027652, Zm00001d028303, Zm00001d029025, Zm00001d029848, Zm00001d031013, Zm00001d034188, Zm00001d040670, Zm00001d051812, Zm00001d052079
....GO:0009664	plant-type cell wall organization	31/1319	611/39324	0.0229	1	Zm00001d002548, Zm00001d003072, Zm00001d007254, Zm00001d010409, Zm00001d010924, Zm00001d013162, Zm00001d015737, Zm00001d018752, Zm00001d019100, Zm00001d019463, Zm00001d022059, Zm00001d022391, Zm00001d028819, Zm00001d029209, Zm00001d029218, Zm00001d031211, Zm00001d032027, Zm00001d032576, Zm00001d033606, Zm00001d034240, Zm00001d034551, Zm00001d034665, Zm00001d037540, Zm00001d038167, Zm00001d038481,…
...GO:0009826	unidimensional cell growth	39/1319	810/39324	0.0232	1	Zm00001d002548, Zm00001d002754, Zm00001d007254, Zm00001d011417, Zm00001d011422, Zm00001d011642, Zm00001d011778, Zm00001d012047, Zm00001d012212, Zm00001d013162, Zm00001d013289, Zm00001d013707, Zm00001d018752, Zm00001d022101, Zm00001d022391, Zm00001d027652, Zm00001d028198, Zm00001d029011, Zm00001d029209, Zm00001d031211, Zm00001d033637, Zm00001d033990, Zm00001d034240, Zm00001d034551, Zm00001d039848,…
...GO:0070887	cellular response to chemical stimulus	52/1319	1131/39324	0.0233	1	Zm00001d000039, Zm00001d002532, Zm00001d002685, Zm00001d003381, Zm00001d003451, Zm00001d006008, Zm00001d007937, Zm00001d008872, Zm00001d009779, Zm00001d010409, Zm00001d010698, Zm00001d011778, Zm00001d013289, Zm00001d013416, Zm00001d014918, Zm00001d014946, Zm00001d016076, Zm00001d016506, Zm00001d017379, Zm00001d018965, Zm00001d019116, Zm00001d020898, Zm00001d021961, Zm00001d024903, Zm00001d025037,…
...GO:1901575	organic substance catabolic process	196/1319	5019/39324	0.0233	1	Zm00001d001771, Zm00001d002323, Zm00001d002834, Zm00001d003277, Zm00001d003431, Zm00001d003924, Zm00001d004473, Zm00001d005071, Zm00001d005114, Zm00001d005674, Zm00001d005859, Zm00001d005889, Zm00001d005978, Zm00001d006113, Zm00001d006160, Zm00001d006257, Zm00001d006476, Zm00001d006794, Zm00001d007274, Zm00001d007411, Zm00001d007937, Zm00001d008651, Zm00001d008812, Zm00001d009057, Zm00001d009564,…
.....GO:0046394	carboxylic acid biosynthetic process	79/1319	1830/39324	0.0235	1	Zm00001d000016, Zm00001d001959, Zm00001d002323, Zm00001d002500, Zm00001d003006, Zm00001d006920, Zm00001d007937, Zm00001d008569, Zm00001d008974, Zm00001d010519, Zm00001d011778, Zm00001d013130, Zm00001d013135, Zm00001d013407, Zm00001d013652, Zm00001d017379, Zm00001d017840, Zm00001d018350, Zm00001d019100, Zm00001d019125, Zm00001d019376, Zm00001d019565, Zm00001d022059, Zm00001d022144, Zm00001d022449,…
....GO:0048878	chemical homeostasis	49/1319	1053/39324	0.0235	1	Zm00001d002532, Zm00001d002558, Zm00001d002611, Zm00001d002879, Zm00001d003428, Zm00001d003924, Zm00001d005889, Zm00001d006476, Zm00001d006503, Zm00001d008970, Zm00001d011073, Zm00001d011433, Zm00001d011778, Zm00001d012274, Zm00001d013130, Zm00001d013638, Zm00001d013652, Zm00001d015829, Zm00001d017199, Zm00001d019446, Zm00001d020530, Zm00001d021413, Zm00001d023377, Zm00001d025665, Zm00001d027652,…
...GO:0090066	regulation of anatomical structure size	14/1319	224/39324	0.0237	1	Zm00001d002834, Zm00001d007254, Zm00001d013162, Zm00001d013707, Zm00001d018752, Zm00001d021412, Zm00001d023373, Zm00001d033229, Zm00001d034240, Zm00001d037540, Zm00001d038481, Zm00001d038487, Zm00001d041416, Zm00001d048453
....GO:0002238	response to molecule of fungal origin	5/1319	49/39324	0.0237	1	Zm00001d020416, Zm00001d038616, Zm00001d043912, Zm00001d044293, Zm00001d053080
........GO:0000413	protein peptidyl-prolyl isomerization	8/1319	104/39324	0.0239	1	Zm00001d004243, Zm00001d013010, Zm00001d018213, Zm00001d031432, Zm00001d031569, Zm00001d031696, Zm00001d042372, Zm00001d049932
....GO:0033273	response to vitamin	3/1319	19/39324	0.0244	1	Zm00001d016506, Zm00001d017863, Zm00001d042898
......GO:0009070	serine family amino acid biosynthetic process	20/1319	354/39324	0.0245	1	Zm00001d003006, Zm00001d007937, Zm00001d011778, Zm00001d013130, Zm00001d013135, Zm00001d019100, Zm00001d019125, Zm00001d019565, Zm00001d023243, Zm00001d027652, Zm00001d028220, Zm00001d029150, Zm00001d029810, Zm00001d032576, Zm00001d033989, Zm00001d038547, Zm00001d040356, Zm00001d040979, Zm00001d043101, Zm00001d045025
....GO:0016128	phytosteroid metabolic process	16/1319	267/39324	0.0247	1	Zm00001d005889, Zm00001d006503, Zm00001d007311, Zm00001d008569, Zm00001d011417, Zm00001d011422, Zm00001d017071, Zm00001d024843, Zm00001d024853, Zm00001d029810, Zm00001d037540, Zm00001d038487, Zm00001d040979, Zm00001d042843, Zm00001d049282, Zm00001d050355
....GO:0033013	tetrapyrrole metabolic process	22/1319	402/39324	0.0248	1	Zm00001d008812, Zm00001d009613, Zm00001d013130, Zm00001d015025, Zm00001d022144, Zm00001d026388, Zm00001d028180, Zm00001d029150, Zm00001d032332, Zm00001d032576, Zm00001d034665, Zm00001d037108, Zm00001d037318, Zm00001d038170, Zm00001d038547, Zm00001d040356, Zm00001d046952, Zm00001d047238, Zm00001d048061, Zm00001d048201, Zm00001d051787, Zm00001d051893
....GO:0051240	positive regulation of multicellular organismal process	14/1319	226/39324	0.0249	1	Zm00001d005674, Zm00001d007173, Zm00001d008762, Zm00001d014756, Zm00001d016506, Zm00001d017079, Zm00001d020512, Zm00001d024647, Zm00001d028574, Zm00001d031678, Zm00001d033229, Zm00001d035294, Zm00001d039323, Zm00001d048474
....GO:0006644	phospholipid metabolic process	43/1319	912/39324	0.0252	1	Zm00001d000016, Zm00001d002940, Zm00001d003924, Zm00001d006257, Zm00001d007079, Zm00001d007572, Zm00001d008812, Zm00001d009631, Zm00001d011642, Zm00001d011823, Zm00001d013130, Zm00001d013135, Zm00001d017097, Zm00001d017540, Zm00001d017863, Zm00001d020443, Zm00001d020828, Zm00001d022144, Zm00001d022391, Zm00001d023887, Zm00001d026559, Zm00001d028180, Zm00001d029150, Zm00001d029209, Zm00001d031696,…
....GO:0008202	steroid metabolic process	27/1319	519/39324	0.0261	1	Zm00001d005889, Zm00001d006503, Zm00001d006920, Zm00001d007311, Zm00001d008569, Zm00001d011417, Zm00001d011422, Zm00001d016982, Zm00001d017071, Zm00001d023309, Zm00001d024843, Zm00001d024853, Zm00001d029025, Zm00001d029810, Zm00001d033637, Zm00001d037225, Zm00001d037540, Zm00001d038087, Zm00001d038487, Zm00001d040979, Zm00001d042843, Zm00001d042898, Zm00001d044479, Zm00001d049282, Zm00001d050355,…
......GO:0006595	polyamine metabolic process	8/1319	106/39324	0.0264	1	Zm00001d011778, Zm00001d024281, Zm00001d026632, Zm00001d027652, Zm00001d028172, Zm00001d034433, Zm00001d052493, Zm00001d053220
...GO:0042335	cuticle development	8/1319	106/39324	0.0264	1	Zm00001d003072, Zm00001d019100, Zm00001d022144, Zm00001d033989, Zm00001d036216, Zm00001d037108, Zm00001d048061, Zm00001d051787
...GO:0010191	mucilage metabolic process	6/1319	68/39324	0.0264	1	Zm00001d003431, Zm00001d007076, Zm00001d022380, Zm00001d028654, Zm00001d033039, Zm00001d037235
....GO:0008654	phospholipid biosynthetic process	38/1319	784/39324	0.0267	1	Zm00001d002940, Zm00001d007572, Zm00001d008812, Zm00001d011642, Zm00001d011823, Zm00001d013130, Zm00001d013135, Zm00001d017097, Zm00001d017540, Zm00001d017863, Zm00001d020443, Zm00001d020828, Zm00001d022144, Zm00001d022391, Zm00001d023887, Zm00001d026559, Zm00001d028180, Zm00001d029150, Zm00001d029209, Zm00001d031696, Zm00001d032332, Zm00001d032576, Zm00001d034665, Zm00001d037108, Zm00001d037652,…
...GO:0048588	developmental cell growth	38/1319	786/39324	0.0269	1	Zm00001d003006, Zm00001d005421, Zm00001d007254, Zm00001d010535, Zm00001d011433, Zm00001d011642, Zm00001d011778, Zm00001d012047, Zm00001d013162, Zm00001d013707, Zm00001d017288, Zm00001d018752, Zm00001d019563, Zm00001d019565, Zm00001d020403, Zm00001d022101, Zm00001d022391, Zm00001d023813, Zm00001d027652, Zm00001d028198, Zm00001d029209, Zm00001d031211, Zm00001d034240, Zm00001d034551, Zm00001d037540,…
.....GO:0033517	myo-inositol hexakisphosphate metabolic process	7/1319	87/39324	0.027	1	Zm00001d007937, Zm00001d010586, Zm00001d021278, Zm00001d028180, Zm00001d032332, Zm00001d041491, Zm00001d048201
....GO:0009106	lipoate metabolic process	7/1319	87/39324	0.027	1	Zm00001d013130, Zm00001d013135, Zm00001d022144, Zm00001d032332, Zm00001d037108, Zm00001d048061, Zm00001d051787
......GO:0010264	myo-inositol hexakisphosphate biosynthetic process	7/1319	87/39324	0.027	1	Zm00001d007937, Zm00001d010586, Zm00001d021278, Zm00001d028180, Zm00001d032332, Zm00001d041491, Zm00001d048201
....GO:0006662	glycerol ether metabolic process	7/1319	87/39324	0.027	1	Zm00001d002685, Zm00001d007766, Zm00001d012687, Zm00001d017379, Zm00001d028992, Zm00001d030867, Zm00001d051628
......GO:0006729	tetrahydrobiopterin biosynthetic process	2/1319	8/39324	0.0275	1	Zm00001d001959, Zm00001d034715
......GO:0080037	negative regulation of cytokinin-activated signaling pathway	2/1319	8/39324	0.0275	1	Zm00001d007274, Zm00001d047187
.....GO:0046146	tetrahydrobiopterin metabolic process	2/1319	8/39324	0.0275	1	Zm00001d001959, Zm00001d034715
...GO:0048838	release of seed from dormancy	2/1319	8/39324	0.0275	1	Zm00001d005889, Zm00001d028574
........GO:0055078	sodium ion homeostasis	2/1319	8/39324	0.0275	1	Zm00001d002532, Zm00001d017199
.....GO:0046168	glycerol-3-phosphate catabolic process	2/1319	8/39324	0.0275	1	Zm00001d042152, Zm00001d043185
...GO:0097438	exit from dormancy	2/1319	8/39324	0.0275	1	Zm00001d005889, Zm00001d028574
...GO:0120254	olefinic compound metabolic process	18/1319	317/39324	0.0275	1	Zm00001d005889, Zm00001d005978, Zm00001d010519, Zm00001d012274, Zm00001d013130, Zm00001d013596, Zm00001d017071, Zm00001d017645, Zm00001d018122, Zm00001d019376, Zm00001d024843, Zm00001d024853, Zm00001d029217, Zm00001d029955, Zm00001d031290, Zm00001d044469, Zm00001d047726, Zm00001d052122
.....GO:0006999	nuclear pore organization	3/1319	20/39324	0.028	1	Zm00001d017625, Zm00001d023700, Zm00001d029142
....GO:0048827	phyllome development	25/1319	475/39324	0.028	1	Zm00001d005252, Zm00001d006008, Zm00001d007173, Zm00001d012212, Zm00001d013732, Zm00001d017079, Zm00001d017284, Zm00001d020408, Zm00001d020512, Zm00001d020898, Zm00001d023664, Zm00001d024903, Zm00001d025900, Zm00001d025901, Zm00001d026691, Zm00001d035294, Zm00001d038609, Zm00001d038733, Zm00001d039323, Zm00001d042396, Zm00001d043074, Zm00001d043330, Zm00001d044293, Zm00001d045026, Zm00001d045481
.......GO:0055065	metal ion homeostasis	20/1319	364/39324	0.028	1	Zm00001d002532, Zm00001d002558, Zm00001d002611, Zm00001d006476, Zm00001d008970, Zm00001d017199, Zm00001d019446, Zm00001d027720, Zm00001d028180, Zm00001d034037, Zm00001d034978, Zm00001d035447, Zm00001d036965, Zm00001d038609, Zm00001d040155, Zm00001d047238, Zm00001d048201, Zm00001d049218, Zm00001d051472, Zm00001d052434
........GO:0006825	copper ion transport	6/1319	69/39324	0.0282	1	Zm00001d002558, Zm00001d002611, Zm00001d015829, Zm00001d019338, Zm00001d036965, Zm00001d046288
.....GO:0032958	inositol phosphate biosynthetic process	7/1319	88/39324	0.0285	1	Zm00001d007937, Zm00001d010586, Zm00001d021278, Zm00001d028180, Zm00001d032332, Zm00001d041491, Zm00001d048201
......GO:0045488	pectin metabolic process	15/1319	245/39324	0.0295	1	Zm00001d003431, Zm00001d007571, Zm00001d012274, Zm00001d016982, Zm00001d020403, Zm00001d022428, Zm00001d028819, Zm00001d029025, Zm00001d031671, Zm00001d034551, Zm00001d037434, Zm00001d042898, Zm00001d050355, Zm00001d052213, Zm00001d052260
...GO:0010431	seed maturation	5/1319	52/39324	0.0298	1	Zm00001d017199, Zm00001d025580, Zm00001d029087, Zm00001d029091, Zm00001d041067
...GO:0016131	brassinosteroid metabolic process	15/1319	246/39324	0.0299	1	Zm00001d005889, Zm00001d006503, Zm00001d007311, Zm00001d011417, Zm00001d011422, Zm00001d017071, Zm00001d024843, Zm00001d024853, Zm00001d029810, Zm00001d037540, Zm00001d038487, Zm00001d040979, Zm00001d042843, Zm00001d049282, Zm00001d050355
.....GO:0010393	galacturonan metabolic process	15/1319	246/39324	0.0299	1	Zm00001d003431, Zm00001d007571, Zm00001d012274, Zm00001d016982, Zm00001d020403, Zm00001d022428, Zm00001d028819, Zm00001d029025, Zm00001d031671, Zm00001d034551, Zm00001d037434, Zm00001d042898, Zm00001d050355, Zm00001d052213, Zm00001d052260
.....GO:0090305	nucleic acid phosphodiester bond hydrolysis	63/1319	1433/39324	0.0299	1	Zm00001d003007, Zm00001d004209, Zm00001d007226, Zm00001d008762, Zm00001d009879, Zm00001d011311, Zm00001d011513, Zm00001d011788, Zm00001d012611, Zm00001d012612, Zm00001d014026, Zm00001d015030, Zm00001d015918, Zm00001d016798, Zm00001d018982, Zm00001d020616, Zm00001d020825, Zm00001d020900, Zm00001d021621, Zm00001d022003, Zm00001d022630, Zm00001d023710, Zm00001d023944, Zm00001d024004, Zm00001d024674,…
..GO:0007017	microtubule-based process	42/1319	894/39324	0.0301	1	Zm00001d000039, Zm00001d001928, Zm00001d003368, Zm00001d005773, Zm00001d007081, Zm00001d007164, Zm00001d007254, Zm00001d007802, Zm00001d009564, Zm00001d012556, Zm00001d012763, Zm00001d013162, Zm00001d013264, Zm00001d013416, Zm00001d013958, Zm00001d016798, Zm00001d017625, Zm00001d018752, Zm00001d020825, Zm00001d020838, Zm00001d020851, Zm00001d023841, Zm00001d025580, Zm00001d029011, Zm00001d029053,…
.....GO:0009240	isopentenyl diphosphate biosynthetic process	19/1319	336/39324	0.0309	1	Zm00001d007572, Zm00001d013130, Zm00001d013135, Zm00001d017097, Zm00001d022144, Zm00001d029150, Zm00001d031696, Zm00001d032332, Zm00001d032576, Zm00001d034665, Zm00001d037108, Zm00001d039598, Zm00001d040475, Zm00001d045025, Zm00001d045544, Zm00001d047238, Zm00001d047501, Zm00001d048061, Zm00001d051787
.....GO:0046490	isopentenyl diphosphate metabolic process	19/1319	336/39324	0.0309	1	Zm00001d007572, Zm00001d013130, Zm00001d013135, Zm00001d017097, Zm00001d022144, Zm00001d029150, Zm00001d031696, Zm00001d032332, Zm00001d032576, Zm00001d034665, Zm00001d037108, Zm00001d039598, Zm00001d040475, Zm00001d045025, Zm00001d045544, Zm00001d047238, Zm00001d047501, Zm00001d048061, Zm00001d051787
.....GO:1901607	alpha-amino acid biosynthetic process	36/1319	751/39324	0.0314	1	Zm00001d002500, Zm00001d003006, Zm00001d007937, Zm00001d008974, Zm00001d011778, Zm00001d013130, Zm00001d013135, Zm00001d019100, Zm00001d019125, Zm00001d019565, Zm00001d022449, Zm00001d023243, Zm00001d023309, Zm00001d026632, Zm00001d027375, Zm00001d027652, Zm00001d028220, Zm00001d028303, Zm00001d029150, Zm00001d029810, Zm00001d029848, Zm00001d032576, Zm00001d033989, Zm00001d034433, Zm00001d037631,…
.....GO:0006778	porphyrin-containing compound metabolic process	21/1319	386/39324	0.0314	1	Zm00001d008812, Zm00001d009613, Zm00001d013130, Zm00001d015025, Zm00001d022144, Zm00001d026388, Zm00001d028180, Zm00001d029150, Zm00001d032332, Zm00001d032576, Zm00001d034665, Zm00001d037108, Zm00001d037318, Zm00001d038170, Zm00001d038547, Zm00001d040356, Zm00001d046952, Zm00001d047238, Zm00001d048061, Zm00001d048201, Zm00001d051787
.......GO:0006813	potassium ion transport	15/1319	250/39324	0.0315	1	Zm00001d007205, Zm00001d009295, Zm00001d012520, Zm00001d013638, Zm00001d016987, Zm00001d022449, Zm00001d023377, Zm00001d025055, Zm00001d025303, Zm00001d028574, Zm00001d043414, Zm00001d044285, Zm00001d046679, Zm00001d046680, Zm00001d049218
......GO:0010102	lateral root morphogenesis	4/1319	36/39324	0.0317	1	Zm00001d008749, Zm00001d021232, Zm00001d041416, Zm00001d041418
......GO:0015840	urea transport	3/1319	21/39324	0.0319	1	Zm00001d011778, Zm00001d027652, Zm00001d051362
....GO:0006020	inositol metabolic process	3/1319	21/39324	0.0319	1	Zm00001d028180, Zm00001d037652, Zm00001d048201
...GO:0071918	urea transmembrane transport	3/1319	21/39324	0.0319	1	Zm00001d011778, Zm00001d027652, Zm00001d051362
.....GO:0046503	glycerolipid catabolic process	3/1319	21/39324	0.0319	1	Zm00001d003924, Zm00001d012687, Zm00001d033797
...GO:0009798	axis specification	5/1319	53/39324	0.0321	1	Zm00001d006158, Zm00001d013732, Zm00001d025669, Zm00001d025960, Zm00001d053718
.......GO:0030852	regulation of granulocyte differentiation	1/1319	1/39324	0.0335	1	Zm00001d016506
........GO:0030854	positive regulation of granulocyte differentiation	1/1319	1/39324	0.0335	1	Zm00001d016506
......GO:2000649	regulation of sodium ion transmembrane transporter activity	1/1319	1/39324	0.0335	1	Zm00001d003428
.....GO:1902348	cellular response to strigolactone	1/1319	1/39324	0.0335	1	Zm00001d048146
.....GO:0097746	blood vessel diameter maintenance	1/1319	1/39324	0.0335	1	Zm00001d033229
.......GO:0071528	tRNA re-export from nucleus	1/1319	1/39324	0.0335	1	Zm00001d006845
....GO:0015975	energy derivation by oxidation of reduced inorganic compounds	1/1319	1/39324	0.0335	1	Zm00001d049018
.....GO:0051066	dihydrobiopterin metabolic process	1/1319	1/39324	0.0335	1	Zm00001d001959
......GO:0045879	negative regulation of smoothened signaling pathway	1/1319	1/39324	0.0335	1	Zm00001d031678
.....GO:0008589	regulation of smoothened signaling pathway	1/1319	1/39324	0.0335	1	Zm00001d031678
.....GO:0090083	regulation of inclusion body assembly	1/1319	1/39324	0.0335	1	Zm00001d044426
......GO:0051384	response to glucocorticoid	1/1319	1/39324	0.0335	1	Zm00001d017863
.....GO:0000732	strand displacement	1/1319	1/39324	0.0335	1	Zm00001d037148
......GO:0042310	vasoconstriction	1/1319	1/39324	0.0335	1	Zm00001d033229
....GO:0052150	modulation by symbiont of host apoptotic process	1/1319	1/39324	0.0335	1	Zm00001d033797
........GO:0035020	regulation of Rac protein signal transduction	1/1319	1/39324	0.0335	1	Zm00001d016506
.......GO:0033481	galacturonate biosynthetic process	1/1319	1/39324	0.0335	1	Zm00001d018350
..GO:0042698	ovulation cycle	1/1319	1/39324	0.0335	1	Zm00001d033229
.......GO:0034421	post-translational protein acetylation	1/1319	1/39324	0.0335	1	Zm00001d007233
........GO:0055073	cadmium ion homeostasis	1/1319	1/39324	0.0335	1	Zm00001d034978
......GO:0030320	cellular monovalent inorganic anion homeostasis	1/1319	1/39324	0.0335	1	Zm00001d017199
.....GO:0033574	response to testosterone	1/1319	1/39324	0.0335	1	Zm00001d017863
......GO:0031860	telomeric 3' overhang formation	1/1319	1/39324	0.0335	1	Zm00001d012611
.......GO:1902305	regulation of sodium ion transmembrane transport	1/1319	1/39324	0.0335	1	Zm00001d003428
........GO:0045651	positive regulation of macrophage differentiation	1/1319	1/39324	0.0335	1	Zm00001d031678
......GO:0010336	gibberellic acid homeostasis	1/1319	1/39324	0.0335	1	Zm00001d038181
......GO:0006844	acyl carnitine transport	1/1319	1/39324	0.0335	1	Zm00001d008974
.....GO:1902039	negative regulation of seed dormancy process	1/1319	1/39324	0.0335	1	Zm00001d028574
.....GO:0006939	smooth muscle contraction	1/1319	1/39324	0.0335	1	Zm00001d033229
.....GO:0035296	regulation of tube diameter	1/1319	1/39324	0.0335	1	Zm00001d033229
......GO:0043353	enucleate erythrocyte differentiation	1/1319	1/39324	0.0335	1	Zm00001d031678
.....GO:0071930	negative regulation of transcription involved in G1/S transition of mitotic cell cycle	1/1319	1/39324	0.0335	1	Zm00001d031678
.....GO:0019295	coenzyme M biosynthetic process	1/1319	1/39324	0.0335	1	Zm00001d014486
.....GO:1903333	negative regulation of protein folding	1/1319	1/39324	0.0335	1	Zm00001d054107
.....GO:0031960	response to corticosteroid	1/1319	1/39324	0.0335	1	Zm00001d017863
....GO:0015947	methane metabolic process	1/1319	1/39324	0.0335	1	Zm00001d049018
......GO:0061084	negative regulation of protein refolding	1/1319	1/39324	0.0335	1	Zm00001d054107
.......GO:0002028	regulation of sodium ion transport	1/1319	1/39324	0.0335	1	Zm00001d003428
...GO:0009453	energy taxis	1/1319	1/39324	0.0335	1	Zm00001d011245
......GO:1904216	positive regulation of protein import into chloroplast stroma	1/1319	1/39324	0.0335	1	Zm00001d020344
.....GO:0035998	7,8-dihydroneopterin 3'-triphosphate biosynthetic process	1/1319	1/39324	0.0335	1	Zm00001d001959
.....GO:0015948	methanogenesis	1/1319	1/39324	0.0335	1	Zm00001d049018
.......GO:0030644	cellular chloride ion homeostasis	1/1319	1/39324	0.0335	1	Zm00001d017199
....GO:0042551	neuron maturation	1/1319	1/39324	0.0335	1	Zm00001d031678
....GO:0006851	mitochondrial calcium ion transmembrane transport	1/1319	1/39324	0.0335	1	Zm00001d023377
...GO:0071585	detoxification of cadmium ion	1/1319	1/39324	0.0335	1	Zm00001d034978
......GO:0090084	negative regulation of inclusion body assembly	1/1319	1/39324	0.0335	1	Zm00001d044426
....GO:0019296	coenzyme M metabolic process	1/1319	1/39324	0.0335	1	Zm00001d014486
.......GO:0045649	regulation of macrophage differentiation	1/1319	1/39324	0.0335	1	Zm00001d031678
.....GO:0061083	regulation of protein refolding	1/1319	1/39324	0.0335	1	Zm00001d054107
...GO:0043052	thermotaxis	1/1319	1/39324	0.0335	1	Zm00001d011245
.....GO:0052151	positive regulation by symbiont of host apoptotic process	1/1319	1/39324	0.0335	1	Zm00001d033797
....GO:0042167	heme catabolic process	1/1319	1/39324	0.0335	1	Zm00001d047238
....GO:1903332	regulation of protein folding	1/1319	1/39324	0.0335	1	Zm00001d054107
.....GO:2000010	positive regulation of protein localization to cell surface	1/1319	1/39324	0.0335	1	Zm00001d003428
..GO:0043335	protein unfolding	1/1319	1/39324	0.0335	1	Zm00001d038806
....GO:0042331	phototaxis	1/1319	1/39324	0.0335	1	Zm00001d011245
......GO:1904591	positive regulation of protein import	1/1319	1/39324	0.0335	1	Zm00001d020344
.....GO:0045962	positive regulation of development, heterochronic	2/1319	9/39324	0.0346	1	Zm00001d008919, Zm00001d034353
...GO:0003012	muscle system process	2/1319	9/39324	0.0346	1	Zm00001d008970, Zm00001d033229
.........GO:0043981	histone H4-K5 acetylation	2/1319	9/39324	0.0346	1	Zm00001d016506, Zm00001d033849
.......GO:0006273	lagging strand elongation	2/1319	9/39324	0.0346	1	Zm00001d009230, Zm00001d042712
.....GO:0033385	geranylgeranyl diphosphate metabolic process	2/1319	9/39324	0.0346	1	Zm00001d017540, Zm00001d040356
....GO:0046651	lymphocyte proliferation	2/1319	9/39324	0.0346	1	Zm00001d019641, Zm00001d033229
...GO:0035239	tube morphogenesis	2/1319	9/39324	0.0346	1	Zm00001d033229, Zm00001d039062
.....GO:0010101	post-embryonic root morphogenesis	4/1319	37/39324	0.0346	1	Zm00001d008749, Zm00001d021232, Zm00001d041416, Zm00001d041418
....GO:0009081	branched-chain amino acid metabolic process	6/1319	73/39324	0.0358	1	Zm00001d023243, Zm00001d028303, Zm00001d029848, Zm00001d031013, Zm00001d031929, Zm00001d051043
......GO:0006221	pyrimidine nucleotide biosynthetic process	15/1319	259/39324	0.0365	1	Zm00001d002500, Zm00001d009631, Zm00001d009928, Zm00001d014090, Zm00001d014122, Zm00001d017966, Zm00001d020620, Zm00001d026310, Zm00001d031929, Zm00001d033181, Zm00001d038733, Zm00001d038857, Zm00001d040475, Zm00001d046729, Zm00001d051893
..GO:0048359	mucilage metabolic process involved in seed coat development	5/1319	55/39324	0.0368	1	Zm00001d003431, Zm00001d007076, Zm00001d022380, Zm00001d033039, Zm00001d037235
....GO:1901570	fatty acid derivative biosynthetic process	5/1319	55/39324	0.0368	1	Zm00001d033989, Zm00001d040670, Zm00001d048061, Zm00001d051787, Zm00001d053127
....GO:0048367	shoot system development	24/1319	465/39324	0.0371	1	Zm00001d002064, Zm00001d006008, Zm00001d006845, Zm00001d012212, Zm00001d017079, Zm00001d018045, Zm00001d020512, Zm00001d020898, Zm00001d024903, Zm00001d026388, Zm00001d026691, Zm00001d029011, Zm00001d031671, Zm00001d035294, Zm00001d037221, Zm00001d037540, Zm00001d039323, Zm00001d039412, Zm00001d043080, Zm00001d044836, Zm00001d047820, Zm00001d052213, Zm00001d052591, Zm00001d053819
.....GO:0006220	pyrimidine nucleotide metabolic process	15/1319	260/39324	0.0372	1	Zm00001d002500, Zm00001d009631, Zm00001d009928, Zm00001d014090, Zm00001d014122, Zm00001d017966, Zm00001d020620, Zm00001d026310, Zm00001d031929, Zm00001d033181, Zm00001d038733, Zm00001d038857, Zm00001d040475, Zm00001d046729, Zm00001d051893
.....GO:0010583	response to cyclopentenone	13/1319	217/39324	0.0373	1	Zm00001d005888, Zm00001d011034, Zm00001d012556, Zm00001d018414, Zm00001d019446, Zm00001d019457, Zm00001d025037, Zm00001d034356, Zm00001d035595, Zm00001d036927, Zm00001d041416, Zm00001d041418, Zm00001d052122
......GO:0046942	carboxylic acid transport	17/1319	306/39324	0.0379	1	Zm00001d007079, Zm00001d008974, Zm00001d011782, Zm00001d012693, Zm00001d012720, Zm00001d013652, Zm00001d017645, Zm00001d021791, Zm00001d022630, Zm00001d036703, Zm00001d037229, Zm00001d039175, Zm00001d039780, Zm00001d043422, Zm00001d047814, Zm00001d048146, Zm00001d052211
...GO:0044550	secondary metabolite biosynthetic process	38/1319	811/39324	0.0381	1	Zm00001d003311, Zm00001d009613, Zm00001d012274, Zm00001d012953, Zm00001d013130, Zm00001d014918, Zm00001d015025, Zm00001d016982, Zm00001d017531, Zm00001d017540, Zm00001d020530, Zm00001d022630, Zm00001d023243, Zm00001d025846, Zm00001d028180, Zm00001d028654, Zm00001d029218, Zm00001d031211, Zm00001d032576, Zm00001d033989, Zm00001d034674, Zm00001d034917, Zm00001d037318, Zm00001d039175, Zm00001d039310,…
....GO:0009734	auxin-activated signaling pathway	20/1319	365/39324	0.0386	1	Zm00001d002754, Zm00001d003265, Zm00001d008749, Zm00001d013707, Zm00001d016982, Zm00001d017284, Zm00001d017863, Zm00001d018414, Zm00001d021457, Zm00001d026262, Zm00001d028654, Zm00001d032094, Zm00001d034356, Zm00001d036216, Zm00001d041416, Zm00001d041418, Zm00001d044479, Zm00001d045026, Zm00001d049789, Zm00001d053819
....GO:0048451	petal formation	7/1319	94/39324	0.0388	1	Zm00001d020851, Zm00001d023869, Zm00001d024047, Zm00001d025960, Zm00001d031437, Zm00001d039011, Zm00001d048720
.....GO:0009809	lignin biosynthetic process	7/1319	94/39324	0.0388	1	Zm00001d012274, Zm00001d020530, Zm00001d025846, Zm00001d046697, Zm00001d046700, Zm00001d051520, Zm00001d051938
.....GO:0007030	Golgi organization	20/1319	369/39324	0.0397	1	Zm00001d003006, Zm00001d006476, Zm00001d011778, Zm00001d017547, Zm00001d019565, Zm00001d023813, Zm00001d025580, Zm00001d027652, Zm00001d029478, Zm00001d029810, Zm00001d037235, Zm00001d037540, Zm00001d038136, Zm00001d040979, Zm00001d041776, Zm00001d041777, Zm00001d047441, Zm00001d049218, Zm00001d051362, Zm00001d051420
...GO:0090567	reproductive shoot system development	18/1319	320/39324	0.0401	1	Zm00001d006008, Zm00001d006845, Zm00001d012212, Zm00001d017079, Zm00001d018045, Zm00001d020512, Zm00001d020898, Zm00001d024903, Zm00001d026388, Zm00001d026691, Zm00001d035294, Zm00001d037221, Zm00001d039323, Zm00001d039412, Zm00001d043080, Zm00001d044836, Zm00001d052591, Zm00001d053819
.......GO:0032981	mitochondrial respiratory chain complex I assembly	3/1319	23/39324	0.0405	1	Zm00001d011245, Zm00001d047057, Zm00001d053084
....GO:0042692	muscle cell differentiation	3/1319	23/39324	0.0405	1	Zm00001d021457, Zm00001d023373, Zm00001d031678
........GO:0042793	plastid transcription	7/1319	95/39324	0.0407	1	Zm00001d010994, Zm00001d022003, Zm00001d032790, Zm00001d033181, Zm00001d034715, Zm00001d037232, Zm00001d042847
......GO:0055080	cation homeostasis	30/1319	613/39324	0.0408	1	Zm00001d002532, Zm00001d002558, Zm00001d002611, Zm00001d006476, Zm00001d008970, Zm00001d011073, Zm00001d011433, Zm00001d011778, Zm00001d013130, Zm00001d013638, Zm00001d013652, Zm00001d017199, Zm00001d019446, Zm00001d023377, Zm00001d025665, Zm00001d027720, Zm00001d028180, Zm00001d034037, Zm00001d034978, Zm00001d035447, Zm00001d036965, Zm00001d038609, Zm00001d040155, Zm00001d046919, Zm00001d047238,…
...GO:0045454	cell redox homeostasis	18/1319	323/39324	0.041	1	Zm00001d002685, Zm00001d008285, Zm00001d009779, Zm00001d010594, Zm00001d013927, Zm00001d017379, Zm00001d018461, Zm00001d023869, Zm00001d028992, Zm00001d030867, Zm00001d031203, Zm00001d039011, Zm00001d039197, Zm00001d044352, Zm00001d044479, Zm00001d046682, Zm00001d048720, Zm00001d054107
....GO:0031667	response to nutrient levels	30/1319	614/39324	0.0411	1	Zm00001d002690, Zm00001d003006, Zm00001d003924, Zm00001d004301, Zm00001d005313, Zm00001d008869, Zm00001d011245, Zm00001d016506, Zm00001d017863, Zm00001d017966, Zm00001d018122, Zm00001d019565, Zm00001d022209, Zm00001d022630, Zm00001d024843, Zm00001d024853, Zm00001d028180, Zm00001d034356, Zm00001d034978, Zm00001d035447, Zm00001d036965, Zm00001d040670, Zm00001d040805, Zm00001d041491, Zm00001d042898,…
.....GO:0048366	leaf development	16/1319	278/39324	0.0417	1	Zm00001d006008, Zm00001d007173, Zm00001d012212, Zm00001d017079, Zm00001d017284, Zm00001d020512, Zm00001d020898, Zm00001d024903, Zm00001d026691, Zm00001d035294, Zm00001d038609, Zm00001d038733, Zm00001d039323, Zm00001d042396, Zm00001d043330, Zm00001d045026
...GO:0090698	post-embryonic plant morphogenesis	25/1319	490/39324	0.0417	1	Zm00001d005252, Zm00001d008749, Zm00001d008869, Zm00001d010994, Zm00001d012048, Zm00001d012438, Zm00001d012612, Zm00001d013416, Zm00001d014422, Zm00001d021232, Zm00001d022003, Zm00001d022101, Zm00001d022203, Zm00001d023869, Zm00001d031211, Zm00001d038481, Zm00001d039011, Zm00001d039714, Zm00001d041416, Zm00001d041418, Zm00001d045481, Zm00001d048453, Zm00001d048720, Zm00001d048969, Zm00001d052380
...GO:0080167	response to karrikin	22/1319	426/39324	0.0421	1	Zm00001d000016, Zm00001d003277, Zm00001d012212, Zm00001d013809, Zm00001d019163, Zm00001d021544, Zm00001d025037, Zm00001d029707, Zm00001d031300, Zm00001d031303, Zm00001d034356, Zm00001d034564, Zm00001d037453, Zm00001d039175, Zm00001d039658, Zm00001d039910, Zm00001d043414, Zm00001d044808, Zm00001d048146, Zm00001d048559, Zm00001d052079, Zm00001d052434
.....GO:0051146	striated muscle cell differentiation	2/1319	10/39324	0.0423	1	Zm00001d021457, Zm00001d031678
...GO:0042447	hormone catabolic process	2/1319	10/39324	0.0423	1	Zm00001d003311, Zm00001d011890
......GO:0015801	aromatic amino acid transport	2/1319	10/39324	0.0423	1	Zm00001d017557, Zm00001d019225
...GO:0097164	ammonium ion metabolic process	2/1319	10/39324	0.0423	1	Zm00001d011642, Zm00001d050339
......GO:0051131	chaperone-mediated protein complex assembly	2/1319	10/39324	0.0423	1	Zm00001d002823, Zm00001d014090
.....GO:0080144	amino acid homeostasis	2/1319	10/39324	0.0423	1	Zm00001d013652, Zm00001d037160
.....GO:0016126	sterol biosynthetic process	16/1319	281/39324	0.0429	1	Zm00001d006920, Zm00001d008569, Zm00001d016982, Zm00001d023309, Zm00001d029025, Zm00001d029810, Zm00001d033637, Zm00001d037225, Zm00001d037540, Zm00001d038087, Zm00001d038487, Zm00001d040979, Zm00001d042898, Zm00001d044479, Zm00001d050355, Zm00001d053739
....GO:0048825	cotyledon development	9/1319	130/39324	0.0431	1	Zm00001d007173, Zm00001d017079, Zm00001d020512, Zm00001d026691, Zm00001d035294, Zm00001d038733, Zm00001d039323, Zm00001d042396, Zm00001d043330
....GO:0016132	brassinosteroid biosynthetic process	12/1319	197/39324	0.0439	1	Zm00001d005889, Zm00001d006503, Zm00001d007311, Zm00001d017071, Zm00001d024843, Zm00001d024853, Zm00001d029810, Zm00001d037540, Zm00001d038487, Zm00001d040979, Zm00001d042843, Zm00001d050355
....GO:0120178	steroid hormone biosynthetic process	12/1319	198/39324	0.0448	1	Zm00001d005889, Zm00001d006503, Zm00001d007311, Zm00001d017071, Zm00001d024843, Zm00001d024853, Zm00001d029810, Zm00001d037540, Zm00001d038487, Zm00001d040979, Zm00001d042843, Zm00001d050355
......GO:0046471	phosphatidylglycerol metabolic process	7/1319	97/39324	0.0448	1	Zm00001d000016, Zm00001d007572, Zm00001d032576, Zm00001d039598, Zm00001d045544, Zm00001d047501, Zm00001d048766
......GO:0034312	diol biosynthetic process	3/1319	24/39324	0.0451	1	Zm00001d001959, Zm00001d012274, Zm00001d034715
.....GO:0032881	regulation of polysaccharide metabolic process	3/1319	24/39324	0.0451	1	Zm00001d027532, Zm00001d047290, Zm00001d048349
..GO:0007059	chromosome segregation	10/1319	158/39324	0.0454	1	Zm00001d005812, Zm00001d013416, Zm00001d022241, Zm00001d029142, Zm00001d040416, Zm00001d042800, Zm00001d044079, Zm00001d046838, Zm00001d048969, Zm00001d053555
....GO:0016125	sterol metabolic process	18/1319	334/39324	0.0459	1	Zm00001d005889, Zm00001d006503, Zm00001d006920, Zm00001d008569, Zm00001d016982, Zm00001d023309, Zm00001d029025, Zm00001d029810, Zm00001d033637, Zm00001d037225, Zm00001d037540, Zm00001d038087, Zm00001d038487, Zm00001d040979, Zm00001d042898, Zm00001d044479, Zm00001d050355, Zm00001d053739
....GO:0009699	phenylpropanoid biosynthetic process	23/1319	448/39324	0.046	1	Zm00001d003311, Zm00001d012274, Zm00001d012953, Zm00001d017531, Zm00001d020530, Zm00001d022630, Zm00001d025846, Zm00001d028654, Zm00001d029218, Zm00001d034674, Zm00001d039175, Zm00001d040497, Zm00001d041491, Zm00001d046488, Zm00001d046697, Zm00001d046700, Zm00001d047238, Zm00001d048146, Zm00001d049282, Zm00001d051520, Zm00001d051938, Zm00001d053127, Zm00001d053220
...GO:0019915	lipid storage	9/1319	133/39324	0.0462	1	Zm00001d006845, Zm00001d025055, Zm00001d026691, Zm00001d028574, Zm00001d029142, Zm00001d033711, Zm00001d038733, Zm00001d043330, Zm00001d049294
....GO:0034637	cellular carbohydrate biosynthetic process	48/1319	1068/39324	0.0467	1	Zm00001d002064, Zm00001d003276, Zm00001d005071, Zm00001d007081, Zm00001d007571, Zm00001d010321, Zm00001d011642, Zm00001d012274, Zm00001d015308, Zm00001d017379, Zm00001d017557, Zm00001d017645, Zm00001d018122, Zm00001d018342, Zm00001d019225, Zm00001d021249, Zm00001d022428, Zm00001d024079, Zm00001d027938, Zm00001d028180, Zm00001d028198, Zm00001d028654, Zm00001d029087, Zm00001d029151, Zm00001d029371,…
.....GO:0010053	root epidermal cell differentiation	14/1319	243/39324	0.0468	1	Zm00001d002064, Zm00001d002625, Zm00001d008869, Zm00001d018122, Zm00001d018323, Zm00001d021249, Zm00001d023664, Zm00001d025932, Zm00001d026079, Zm00001d029151, Zm00001d031801, Zm00001d038752, Zm00001d040805, Zm00001d052961
...GO:0009991	response to extracellular stimulus	34/1319	724/39324	0.0475	1	Zm00001d002690, Zm00001d003006, Zm00001d003924, Zm00001d004301, Zm00001d005313, Zm00001d008869, Zm00001d011245, Zm00001d016506, Zm00001d017863, Zm00001d017966, Zm00001d018122, Zm00001d018965, Zm00001d019565, Zm00001d022209, Zm00001d022630, Zm00001d024843, Zm00001d024853, Zm00001d025037, Zm00001d028180, Zm00001d034188, Zm00001d034356, Zm00001d034978, Zm00001d035447, Zm00001d036641, Zm00001d036965,…
..GO:0009846	pollen germination	9/1319	135/39324	0.0484	1	Zm00001d001928, Zm00001d007081, Zm00001d007312, Zm00001d013416, Zm00001d022391, Zm00001d028948, Zm00001d029209, Zm00001d048311, Zm00001d048969
.....GO:0019761	glucosinolate biosynthetic process	14/1319	246/39324	0.0492	1	Zm00001d009613, Zm00001d013130, Zm00001d014918, Zm00001d015025, Zm00001d016982, Zm00001d017540, Zm00001d023243, Zm00001d028180, Zm00001d031211, Zm00001d032576, Zm00001d033989, Zm00001d034917, Zm00001d037318, Zm00001d048201
.....GO:0016144	S-glycoside biosynthetic process	14/1319	246/39324	0.0492	1	Zm00001d009613, Zm00001d013130, Zm00001d014918, Zm00001d015025, Zm00001d016982, Zm00001d017540, Zm00001d023243, Zm00001d028180, Zm00001d031211, Zm00001d032576, Zm00001d033989, Zm00001d034917, Zm00001d037318, Zm00001d048201
....GO:0019758	glycosinolate biosynthetic process	14/1319	246/39324	0.0492	1	Zm00001d009613, Zm00001d013130, Zm00001d014918, Zm00001d015025, Zm00001d016982, Zm00001d017540, Zm00001d023243, Zm00001d028180, Zm00001d031211, Zm00001d032576, Zm00001d033989, Zm00001d034917, Zm00001d037318, Zm00001d048201
......GO:0032200	telomere organization	9/1319	1031/39324	1.61e-06	0.0115	Zm00001d005812, Zm00001d009331, Zm00001d012611, Zm00001d016964, Zm00001d022468, Zm00001d028320, Zm00001d029142, Zm00001d032606, Zm00001d032916
......GO:0071103	DNA conformation change	10/1319	1078/39324	1.78e-06	0.0127	Zm00001d009331, Zm00001d013416, Zm00001d016964, Zm00001d022468, Zm00001d028320, Zm00001d030614, Zm00001d032606, Zm00001d032916, Zm00001d040416, Zm00001d052496
.......GO:0032392	DNA geometric change	7/1319	982/39324	2.34e-06	0.0167	Zm00001d009331, Zm00001d016964, Zm00001d022468, Zm00001d028320, Zm00001d030614, Zm00001d032606, Zm00001d032916
........GO:0032508	DNA duplex unwinding	7/1319	982/39324	2.34e-06	0.0167	Zm00001d009331, Zm00001d016964, Zm00001d022468, Zm00001d028320, Zm00001d030614, Zm00001d032606, Zm00001d032916
.....GO:0000723	telomere maintenance	9/1319	1029/39324	2.61e-06	0.0187	Zm00001d005812, Zm00001d009331, Zm00001d012611, Zm00001d016964, Zm00001d022468, Zm00001d028320, Zm00001d029142, Zm00001d032606, Zm00001d032916
.....GO:0006281	DNA repair	20/1319	1780/39324	2.93e-06	0.021	Zm00001d005812, Zm00001d006788, Zm00001d008409, Zm00001d009331, Zm00001d012611, Zm00001d016964, Zm00001d022468, Zm00001d028128, Zm00001d028320, Zm00001d032606, Zm00001d032916, Zm00001d036797, Zm00001d038752, Zm00001d039598, Zm00001d040475, Zm00001d042357, Zm00001d042712, Zm00001d046131, Zm00001d047501, Zm00001d049648
....GO:0006974	cellular response to DNA damage stimulus	29/1319	2025/39324	3.36e-06	0.0241	Zm00001d005812, Zm00001d006788, Zm00001d008409, Zm00001d009331, Zm00001d012611, Zm00001d013927, Zm00001d016964, Zm00001d022468, Zm00001d025960, Zm00001d028128, Zm00001d028320, Zm00001d029142, Zm00001d030584, Zm00001d030698, Zm00001d032304, Zm00001d032606, Zm00001d032916, Zm00001d036797, Zm00001d038752, Zm00001d039062, Zm00001d039598, Zm00001d040475, Zm00001d042357, Zm00001d042712, Zm00001d044497,…
....GO:0006259	DNA metabolic process	50/1319	3172/39324	4.34e-06	0.0311	Zm00001d003378, Zm00001d005812, Zm00001d006547, Zm00001d006788, Zm00001d007233, Zm00001d008409, Zm00001d009230, Zm00001d009331, Zm00001d012611, Zm00001d014122, Zm00001d016964, Zm00001d019788, Zm00001d020616, Zm00001d020851, Zm00001d021300, Zm00001d021706, Zm00001d022468, Zm00001d023373, Zm00001d025836, Zm00001d025960, Zm00001d026291, Zm00001d028128, Zm00001d028320, Zm00001d029142, Zm00001d030614,…
....GO:0090304	nucleic acid metabolic process	381/1319	13684/39324	1.16e-05	0.0829	Zm00001d001951, Zm00001d001952, Zm00001d001989, Zm00001d002185, Zm00001d002501, Zm00001d002520, Zm00001d002754, Zm00001d003007, Zm00001d003265, Zm00001d003276, Zm00001d003378, Zm00001d003451, Zm00001d003508, Zm00001d003618, Zm00001d003999, Zm00001d004209, Zm00001d004330, Zm00001d004331, Zm00001d004644, Zm00001d004881, Zm00001d005047, Zm00001d005705, Zm00001d005773, Zm00001d005798, Zm00001d005812,…
....GO:0016192	vesicle-mediated transport	33/1319	1890/39324	2.5e-05	0.179	Zm00001d000143, Zm00001d002834, Zm00001d002940, Zm00001d004547, Zm00001d005466, Zm00001d005674, Zm00001d006059, Zm00001d011245, Zm00001d014682, Zm00001d020403, Zm00001d022391, Zm00001d022603, Zm00001d023373, Zm00001d023377, Zm00001d025665, Zm00001d026012, Zm00001d029209, Zm00001d029478, Zm00001d032104, Zm00001d033620, Zm00001d036499, Zm00001d036801, Zm00001d037747, Zm00001d038312, Zm00001d038616,…
....GO:0009059	macromolecule biosynthetic process	311/1319	11183/39324	6.1e-05	0.437	Zm00001d001771, Zm00001d001951, Zm00001d001952, Zm00001d001989, Zm00001d002064, Zm00001d002185, Zm00001d002488, Zm00001d002512, Zm00001d002520, Zm00001d002584, Zm00001d002754, Zm00001d003007, Zm00001d003265, Zm00001d003276, Zm00001d003378, Zm00001d003431, Zm00001d003451, Zm00001d003999, Zm00001d004330, Zm00001d004331, Zm00001d004362, Zm00001d004644, Zm00001d004881, Zm00001d005071, Zm00001d005705,…
...GO:0006139	nucleobase-containing compound metabolic process	476/1319	16273/39324	7.63e-05	0.547	Zm00001d001951, Zm00001d001952, Zm00001d001989, Zm00001d002185, Zm00001d002347, Zm00001d002500, Zm00001d002501, Zm00001d002520, Zm00001d002584, Zm00001d002754, Zm00001d002823, Zm00001d003004, Zm00001d003007, Zm00001d003265, Zm00001d003276, Zm00001d003378, Zm00001d003451, Zm00001d003508, Zm00001d003618, Zm00001d003999, Zm00001d004209, Zm00001d004330, Zm00001d004331, Zm00001d004362, Zm00001d004473,…
...GO:0034641	cellular nitrogen compound metabolic process	579/1319	19361/39324	8.68e-05	0.622	Zm00001d001951, Zm00001d001952, Zm00001d001959, Zm00001d001989, Zm00001d002185, Zm00001d002347, Zm00001d002500, Zm00001d002501, Zm00001d002520, Zm00001d002584, Zm00001d002754, Zm00001d002823, Zm00001d003004, Zm00001d003007, Zm00001d003265, Zm00001d003276, Zm00001d003378, Zm00001d003451, Zm00001d003508, Zm00001d003618, Zm00001d003999, Zm00001d004209, Zm00001d004330, Zm00001d004331, Zm00001d004362,…
...GO:0046483	heterocycle metabolic process	509/1319	17138/39324	0.000213	1	Zm00001d001951, Zm00001d001952, Zm00001d001959, Zm00001d001989, Zm00001d002185, Zm00001d002347, Zm00001d002500, Zm00001d002501, Zm00001d002520, Zm00001d002584, Zm00001d002754, Zm00001d002823, Zm00001d003004, Zm00001d003007, Zm00001d003265, Zm00001d003276, Zm00001d003378, Zm00001d003451, Zm00001d003508, Zm00001d003618, Zm00001d003999, Zm00001d004209, Zm00001d004330, Zm00001d004331, Zm00001d004362,…
.....GO:0051276	chromosome organization	53/1319	2494/39324	0.000227	1	Zm00001d002185, Zm00001d003618, Zm00001d004331, Zm00001d005812, Zm00001d006591, Zm00001d007164, Zm00001d007173, Zm00001d008285, Zm00001d008516, Zm00001d009331, Zm00001d010698, Zm00001d012611, Zm00001d013416, Zm00001d013471, Zm00001d014422, Zm00001d016506, Zm00001d016964, Zm00001d018065, Zm00001d022241, Zm00001d022468, Zm00001d023664, Zm00001d024047, Zm00001d024647, Zm00001d025580, Zm00001d025900,…
.....GO:0048193	Golgi vesicle transport	10/1319	814/39324	0.000235	1	Zm00001d020403, Zm00001d022603, Zm00001d023377, Zm00001d025665, Zm00001d029478, Zm00001d038616, Zm00001d043418, Zm00001d048022, Zm00001d050355, Zm00001d052961
...GO:0006725	cellular aromatic compound metabolic process	526/1319	17570/39324	0.000383	1	Zm00001d001951, Zm00001d001952, Zm00001d001959, Zm00001d001989, Zm00001d002185, Zm00001d002347, Zm00001d002500, Zm00001d002501, Zm00001d002520, Zm00001d002584, Zm00001d002754, Zm00001d002823, Zm00001d003004, Zm00001d003007, Zm00001d003265, Zm00001d003276, Zm00001d003311, Zm00001d003378, Zm00001d003451, Zm00001d003508, Zm00001d003618, Zm00001d003999, Zm00001d004209, Zm00001d004330, Zm00001d004331,…
.....GO:0043043	peptide biosynthetic process	25/1319	1394/39324	0.00047	1	Zm00001d003007, Zm00001d004362, Zm00001d009230, Zm00001d010994, Zm00001d011513, Zm00001d012048, Zm00001d013211, Zm00001d013332, Zm00001d013730, Zm00001d014749, Zm00001d015319, Zm00001d016506, Zm00001d017659, Zm00001d022209, Zm00001d022391, Zm00001d025932, Zm00001d028641, Zm00001d029209, Zm00001d039348, Zm00001d039859, Zm00001d041504, Zm00001d042589, Zm00001d044005, Zm00001d044328, Zm00001d049647
.....GO:0006412	translation	25/1319	1366/39324	0.000737	1	Zm00001d003007, Zm00001d004362, Zm00001d009230, Zm00001d010994, Zm00001d011513, Zm00001d012048, Zm00001d013211, Zm00001d013332, Zm00001d013730, Zm00001d014749, Zm00001d015319, Zm00001d016506, Zm00001d017659, Zm00001d022209, Zm00001d022391, Zm00001d025932, Zm00001d028641, Zm00001d029209, Zm00001d039348, Zm00001d039859, Zm00001d041504, Zm00001d042589, Zm00001d044005, Zm00001d044328, Zm00001d049647
....GO:0051128	regulation of cellular component organization	10/1319	743/39324	0.000915	1	Zm00001d016506, Zm00001d019788, Zm00001d021412, Zm00001d025836, Zm00001d029142, Zm00001d038752, Zm00001d043081, Zm00001d044426, Zm00001d045481, Zm00001d046838
.....GO:0043604	amide biosynthetic process	29/1319	1507/39324	0.000984	1	Zm00001d003007, Zm00001d004362, Zm00001d004473, Zm00001d009230, Zm00001d009779, Zm00001d010994, Zm00001d011513, Zm00001d012048, Zm00001d013211, Zm00001d013332, Zm00001d013730, Zm00001d014749, Zm00001d015319, Zm00001d016506, Zm00001d017659, Zm00001d022209, Zm00001d022391, Zm00001d025932, Zm00001d028641, Zm00001d029209, Zm00001d039348, Zm00001d039859, Zm00001d040670, Zm00001d041504, Zm00001d042589,…
........GO:0008033	tRNA processing	0/1319	224/39324	0.00107	1
..GO:0050789	regulation of biological process	727/1319	23371/39324	0.00126	1	Zm00001d000016, Zm00001d000039, Zm00001d000113, Zm00001d000143, Zm00001d000229, Zm00001d000346, Zm00001d001839, Zm00001d001951, Zm00001d001952, Zm00001d001989, Zm00001d001993, Zm00001d002185, Zm00001d002323, Zm00001d002347, Zm00001d002488, Zm00001d002501, Zm00001d002520, Zm00001d002532, Zm00001d002548, Zm00001d002584, Zm00001d002685, Zm00001d002754, Zm00001d002770, Zm00001d002834, Zm00001d003072,…
....GO:0009627	systemic acquired resistance	1/1319	284/39324	0.00132	1	Zm00001d045544
....GO:0034645	cellular macromolecule biosynthetic process	129/1319	4956/39324	0.00133	1	Zm00001d001951, Zm00001d001952, Zm00001d002064, Zm00001d002185, Zm00001d002512, Zm00001d002584, Zm00001d003007, Zm00001d003276, Zm00001d004362, Zm00001d005071, Zm00001d006143, Zm00001d006794, Zm00001d007076, Zm00001d007081, Zm00001d007233, Zm00001d007571, Zm00001d007710, Zm00001d009230, Zm00001d010321, Zm00001d010994, Zm00001d011198, Zm00001d011513, Zm00001d011614, Zm00001d011642, Zm00001d011823,…
.......GO:0006511	ubiquitin-dependent protein catabolic process	24/1319	1282/39324	0.00157	1	Zm00001d005114, Zm00001d005978, Zm00001d006476, Zm00001d007274, Zm00001d011433, Zm00001d012720, Zm00001d015319, Zm00001d017645, Zm00001d018989, Zm00001d018990, Zm00001d018994, Zm00001d021412, Zm00001d023335, Zm00001d031290, Zm00001d034175, Zm00001d034356, Zm00001d036216, Zm00001d043422, Zm00001d043913, Zm00001d044061, Zm00001d044808, Zm00001d047068, Zm00001d047505, Zm00001d052768
....GO:0044265	cellular macromolecule catabolic process	42/1319	1940/39324	0.00188	1	Zm00001d005114, Zm00001d005978, Zm00001d006476, Zm00001d007274, Zm00001d007411, Zm00001d009613, Zm00001d011433, Zm00001d012687, Zm00001d012720, Zm00001d013489, Zm00001d015319, Zm00001d017645, Zm00001d018965, Zm00001d018989, Zm00001d018990, Zm00001d018994, Zm00001d021412, Zm00001d021621, Zm00001d023335, Zm00001d027375, Zm00001d028398, Zm00001d029141, Zm00001d031290, Zm00001d034175, Zm00001d034356,…
......GO:0006278	RNA-dependent DNA biosynthetic process	0/1319	194/39324	0.00221	1
...GO:1901360	organic cyclic compound metabolic process	544/1319	17816/39324	0.0026	1	Zm00001d001951, Zm00001d001952, Zm00001d001959, Zm00001d001989, Zm00001d002185, Zm00001d002347, Zm00001d002500, Zm00001d002501, Zm00001d002520, Zm00001d002584, Zm00001d002754, Zm00001d002823, Zm00001d003004, Zm00001d003007, Zm00001d003265, Zm00001d003276, Zm00001d003311, Zm00001d003378, Zm00001d003451, Zm00001d003508, Zm00001d003618, Zm00001d003999, Zm00001d004209, Zm00001d004330, Zm00001d004331,…
....GO:0006518	peptide metabolic process	34/1319	1611/39324	0.00365	1	Zm00001d003007, Zm00001d004362, Zm00001d009230, Zm00001d010994, Zm00001d011034, Zm00001d011513, Zm00001d012048, Zm00001d013211, Zm00001d013332, Zm00001d013730, Zm00001d014749, Zm00001d015319, Zm00001d016469, Zm00001d016506, Zm00001d017659, Zm00001d022209, Zm00001d022391, Zm00001d022454, Zm00001d025932, Zm00001d028641, Zm00001d029209, Zm00001d029707, Zm00001d034356, Zm00001d035595, Zm00001d039348,…
.....GO:0061025	membrane fusion	5/1319	461/39324	0.00376	1	Zm00001d010961, Zm00001d025665, Zm00001d034188, Zm00001d038892, Zm00001d043418
.....GO:0043632	modification-dependent macromolecule catabolic process	27/1319	1337/39324	0.00415	1	Zm00001d005114, Zm00001d005978, Zm00001d006476, Zm00001d007274, Zm00001d007411, Zm00001d011433, Zm00001d012720, Zm00001d015319, Zm00001d017645, Zm00001d018989, Zm00001d018990, Zm00001d018994, Zm00001d021412, Zm00001d023335, Zm00001d029141, Zm00001d031290, Zm00001d034175, Zm00001d034356, Zm00001d036216, Zm00001d038805, Zm00001d043422, Zm00001d043913, Zm00001d044061, Zm00001d044808, Zm00001d047068,…
......GO:0019941	modification-dependent protein catabolic process	26/1319	1298/39324	0.00461	1	Zm00001d005114, Zm00001d005978, Zm00001d006476, Zm00001d007274, Zm00001d007411, Zm00001d011433, Zm00001d012720, Zm00001d015319, Zm00001d017645, Zm00001d018989, Zm00001d018990, Zm00001d018994, Zm00001d021412, Zm00001d023335, Zm00001d031290, Zm00001d034175, Zm00001d034356, Zm00001d036216, Zm00001d038805, Zm00001d043422, Zm00001d043913, Zm00001d044061, Zm00001d044808, Zm00001d047068, Zm00001d047505,…
......GO:0043687	post-translational protein modification	42/1319	1862/39324	0.00553	1	Zm00001d000346, Zm00001d001839, Zm00001d002185, Zm00001d002323, Zm00001d003265, Zm00001d003378, Zm00001d005071, Zm00001d007173, Zm00001d007233, Zm00001d008874, Zm00001d010258, Zm00001d010586, Zm00001d010725, Zm00001d011604, Zm00001d011967, Zm00001d014422, Zm00001d017863, Zm00001d020900, Zm00001d021336, Zm00001d022243, Zm00001d023387, Zm00001d024322, Zm00001d025055, Zm00001d026095, Zm00001d028574,…
....GO:0007034	vacuolar transport	3/1319	328/39324	0.00816	1	Zm00001d010515, Zm00001d012438, Zm00001d038892
....GO:0044271	cellular nitrogen compound biosynthetic process	268/1319	9153/39324	0.00971	1	Zm00001d001959, Zm00001d001989, Zm00001d002500, Zm00001d002520, Zm00001d002754, Zm00001d002823, Zm00001d003007, Zm00001d003265, Zm00001d003378, Zm00001d003451, Zm00001d003999, Zm00001d004330, Zm00001d004331, Zm00001d004362, Zm00001d004473, Zm00001d004644, Zm00001d004881, Zm00001d005705, Zm00001d005773, Zm00001d005798, Zm00001d005888, Zm00001d006591, Zm00001d007173, Zm00001d007311, Zm00001d007937,…
.....GO:0006260	DNA replication	15/1319	824/39324	0.0107	1	Zm00001d007233, Zm00001d013416, Zm00001d014756, Zm00001d014790, Zm00001d020616, Zm00001d037148, Zm00001d037221, Zm00001d038752, Zm00001d039062, Zm00001d040416, Zm00001d042663, Zm00001d046453, Zm00001d048969, Zm00001d049648, Zm00001d052185
.GO:0065007	biological regulation	872/1319	27265/39324	0.0107	1	Zm00001d000016, Zm00001d000039, Zm00001d000113, Zm00001d000143, Zm00001d000229, Zm00001d000346, Zm00001d000399, Zm00001d001839, Zm00001d001951, Zm00001d001952, Zm00001d001989, Zm00001d001993, Zm00001d002185, Zm00001d002323, Zm00001d002347, Zm00001d002488, Zm00001d002501, Zm00001d002512, Zm00001d002520, Zm00001d002532, Zm00001d002548, Zm00001d002558, Zm00001d002584, Zm00001d002611, Zm00001d002685,…
......GO:0006400	tRNA modification	0/1319	152/39324	0.0109	1
....GO:0034655	nucleobase-containing compound catabolic process	23/1319	1119/39324	0.0114	1	Zm00001d006113, Zm00001d006160, Zm00001d006476, Zm00001d009564, Zm00001d010313, Zm00001d011220, Zm00001d012438, Zm00001d012556, Zm00001d013489, Zm00001d015829, Zm00001d021621, Zm00001d026352, Zm00001d033850, Zm00001d036927, Zm00001d037232, Zm00001d039091, Zm00001d039328, Zm00001d040416, Zm00001d048944, Zm00001d049372, Zm00001d051617, Zm00001d052961, Zm00001d053906
.....GO:0016070	RNA metabolic process	301/1319	10144/39324	0.0115	1	Zm00001d001951, Zm00001d001989, Zm00001d002520, Zm00001d002754, Zm00001d003007, Zm00001d003265, Zm00001d003276, Zm00001d003378, Zm00001d003451, Zm00001d003618, Zm00001d003999, Zm00001d004330, Zm00001d004331, Zm00001d004644, Zm00001d004881, Zm00001d005705, Zm00001d005773, Zm00001d005798, Zm00001d005888, Zm00001d006113, Zm00001d006160, Zm00001d006591, Zm00001d006640, Zm00001d006794, Zm00001d006845,…
.....GO:0051603	proteolysis involved in cellular protein catabolic process	34/1319	1515/39324	0.0131	1	Zm00001d005114, Zm00001d005978, Zm00001d006476, Zm00001d007274, Zm00001d007411, Zm00001d008651, Zm00001d011433, Zm00001d012556, Zm00001d012720, Zm00001d014090, Zm00001d015319, Zm00001d017645, Zm00001d018989, Zm00001d018990, Zm00001d018994, Zm00001d021412, Zm00001d021457, Zm00001d023335, Zm00001d031290, Zm00001d034175, Zm00001d034356, Zm00001d036216, Zm00001d038805, Zm00001d038857, Zm00001d043422,…
........GO:0006366	transcription by RNA polymerase II	19/1319	963/39324	0.014	1	Zm00001d001989, Zm00001d004330, Zm00001d008810, Zm00001d010586, Zm00001d010698, Zm00001d013221, Zm00001d013501, Zm00001d014422, Zm00001d022099, Zm00001d026120, Zm00001d028664, Zm00001d032132, Zm00001d034733, Zm00001d036297, Zm00001d037482, Zm00001d038397, Zm00001d039062, Zm00001d040152, Zm00001d041491
....GO:0051336	regulation of hydrolase activity	6/1319	444/39324	0.0159	1	Zm00001d002501, Zm00001d007081, Zm00001d011079, Zm00001d011080, Zm00001d026120, Zm00001d042867
.......GO:0031123	RNA 3'-end processing	0/1319	139/39324	0.016	1
.....GO:0022604	regulation of cell morphogenesis	1/1319	198/39324	0.0163	1	Zm00001d046838
.....GO:0007033	vacuole organization	0/1319	142/39324	0.0163	1
....GO:0006508	proteolysis	95/1319	3543/39324	0.0188	1	Zm00001d001771, Zm00001d002323, Zm00001d002347, Zm00001d002520, Zm00001d002823, Zm00001d003757, Zm00001d004644, Zm00001d004700, Zm00001d005114, Zm00001d005146, Zm00001d005859, Zm00001d005978, Zm00001d006476, Zm00001d007164, Zm00001d007205, Zm00001d007274, Zm00001d007411, Zm00001d008651, Zm00001d008762, Zm00001d009613, Zm00001d009775, Zm00001d010723, Zm00001d011079, Zm00001d011080, Zm00001d011220,…
......GO:0006470	protein dephosphorylation	8/1319	521/39324	0.0189	1	Zm00001d005071, Zm00001d013221, Zm00001d015309, Zm00001d017863, Zm00001d025055, Zm00001d028574, Zm00001d031892, Zm00001d052137
....GO:0034654	nucleobase-containing compound biosynthetic process	203/1319	7000/39324	0.0191	1	Zm00001d001989, Zm00001d002500, Zm00001d002520, Zm00001d002754, Zm00001d002823, Zm00001d003265, Zm00001d003378, Zm00001d003451, Zm00001d003999, Zm00001d004330, Zm00001d004331, Zm00001d004362, Zm00001d004473, Zm00001d004644, Zm00001d004881, Zm00001d005705, Zm00001d005773, Zm00001d005798, Zm00001d005888, Zm00001d006591, Zm00001d007173, Zm00001d007311, Zm00001d008262, Zm00001d008749, Zm00001d008810,…
..GO:0044403	biological process involved in symbiotic interaction	2/1319	246/39324	0.0195	1	Zm00001d033797, Zm00001d036703
.....GO:0033043	regulation of organelle organization	7/1319	472/39324	0.0197	1	Zm00001d016506, Zm00001d019788, Zm00001d025836, Zm00001d029142, Zm00001d038752, Zm00001d043081, Zm00001d046838
....GO:0051171	regulation of nitrogen compound metabolic process	247/1319	8361/39324	0.0218	1	Zm00001d001989, Zm00001d002185, Zm00001d002323, Zm00001d002520, Zm00001d002754, Zm00001d003265, Zm00001d003369, Zm00001d003378, Zm00001d003451, Zm00001d003508, Zm00001d004330, Zm00001d004331, Zm00001d004497, Zm00001d004771, Zm00001d004772, Zm00001d004881, Zm00001d005694, Zm00001d005773, Zm00001d005798, Zm00001d005888, Zm00001d006133, Zm00001d006591, Zm00001d006699, Zm00001d007081, Zm00001d007164,…
...GO:0050794	regulation of cellular process	608/1319	19347/39324	0.0232	1	Zm00001d000016, Zm00001d000039, Zm00001d000113, Zm00001d000143, Zm00001d000346, Zm00001d001839, Zm00001d001951, Zm00001d001952, Zm00001d001989, Zm00001d001993, Zm00001d002185, Zm00001d002323, Zm00001d002347, Zm00001d002488, Zm00001d002501, Zm00001d002520, Zm00001d002532, Zm00001d002548, Zm00001d002584, Zm00001d002685, Zm00001d002754, Zm00001d002770, Zm00001d002834, Zm00001d003072, Zm00001d003161,…
.....GO:0043039	tRNA aminoacylation	1/1319	187/39324	0.0233	1	Zm00001d027610
....GO:0043038	amino acid activation	1/1319	187/39324	0.0233	1	Zm00001d027610
....GO:0009626	plant-type hypersensitive response	0/1319	127/39324	0.0237	1
.....GO:0048284	organelle fusion	1/1319	192/39324	0.024	1	Zm00001d046322
....GO:0034050	programmed cell death induced by symbiont	0/1319	130/39324	0.0242	1
....GO:0036211	protein modification process	239/1319	8093/39324	0.0243	1	Zm00001d000016, Zm00001d000039, Zm00001d000346, Zm00001d001839, Zm00001d001993, Zm00001d002185, Zm00001d002323, Zm00001d002500, Zm00001d002520, Zm00001d002754, Zm00001d002770, Zm00001d002823, Zm00001d003072, Zm00001d003265, Zm00001d003378, Zm00001d004209, Zm00001d004243, Zm00001d004331, Zm00001d005071, Zm00001d005252, Zm00001d005978, Zm00001d006133, Zm00001d006420, Zm00001d006476, Zm00001d006591,…
.....GO:0006464	cellular protein modification process	239/1319	8093/39324	0.0243	1	Zm00001d000016, Zm00001d000039, Zm00001d000346, Zm00001d001839, Zm00001d001993, Zm00001d002185, Zm00001d002323, Zm00001d002500, Zm00001d002520, Zm00001d002754, Zm00001d002770, Zm00001d002823, Zm00001d003072, Zm00001d003265, Zm00001d003378, Zm00001d004209, Zm00001d004243, Zm00001d004331, Zm00001d005071, Zm00001d005252, Zm00001d005978, Zm00001d006133, Zm00001d006420, Zm00001d006476, Zm00001d006591,…
...GO:0051702	biological process involved in interaction with symbiont	0/1319	133/39324	0.025	1
.....GO:0015748	organophosphate ester transport	2/1319	234/39324	0.0272	1	Zm00001d020925, Zm00001d025665
.....GO:0016311	dephosphorylation	18/1319	880/39324	0.0288	1	Zm00001d004644, Zm00001d005071, Zm00001d008866, Zm00001d013221, Zm00001d015309, Zm00001d017863, Zm00001d018635, Zm00001d025055, Zm00001d028574, Zm00001d029208, Zm00001d029371, Zm00001d030767, Zm00001d031892, Zm00001d034621, Zm00001d037680, Zm00001d048765, Zm00001d051812, Zm00001d052137
.....GO:0032774	RNA biosynthetic process	171/1319	5917/39324	0.0312	1	Zm00001d001989, Zm00001d002520, Zm00001d002754, Zm00001d003265, Zm00001d003378, Zm00001d003451, Zm00001d003999, Zm00001d004330, Zm00001d004331, Zm00001d004644, Zm00001d004881, Zm00001d005705, Zm00001d005773, Zm00001d005798, Zm00001d005888, Zm00001d006591, Zm00001d007173, Zm00001d007311, Zm00001d008262, Zm00001d008749, Zm00001d008810, Zm00001d008812, Zm00001d008866, Zm00001d008869, Zm00001d008872,…
....GO:0043603	cellular amide metabolic process	50/1319	1985/39324	0.0345	1	Zm00001d003004, Zm00001d003007, Zm00001d004362, Zm00001d004473, Zm00001d006476, Zm00001d009230, Zm00001d009779, Zm00001d010994, Zm00001d011034, Zm00001d011513, Zm00001d012048, Zm00001d013211, Zm00001d013332, Zm00001d013730, Zm00001d014749, Zm00001d015319, Zm00001d016469, Zm00001d016506, Zm00001d017659, Zm00001d022209, Zm00001d022391, Zm00001d022454, Zm00001d025932, Zm00001d028303, Zm00001d028641,…
......GO:0006352	DNA-templated transcription, initiation	1/1319	182/39324	0.0348	1	Zm00001d026390
...GO:0051649	establishment of localization in cell	97/1319	3532/39324	0.0351	1	Zm00001d002940, Zm00001d003428, Zm00001d004547, Zm00001d004700, Zm00001d005466, Zm00001d005513, Zm00001d006794, Zm00001d006845, Zm00001d007164, Zm00001d007572, Zm00001d008762, Zm00001d008919, Zm00001d010515, Zm00001d010519, Zm00001d010961, Zm00001d010994, Zm00001d011199, Zm00001d011890, Zm00001d011904, Zm00001d012438, Zm00001d012485, Zm00001d012687, Zm00001d013130, Zm00001d013135, Zm00001d013332,…
.....GO:0032984	protein-containing complex disassembly	0/1319	115/39324	0.0352	1
......GO:0006418	tRNA aminoacylation for protein translation	1/1319	183/39324	0.0352	1	Zm00001d027610
.....GO:0072522	purine-containing compound biosynthetic process	6/1319	405/39324	0.0358	1	Zm00001d004473, Zm00001d009779, Zm00001d015829, Zm00001d020620, Zm00001d040670, Zm00001d046288
.....GO:0006623	protein targeting to vacuole	2/1319	221/39324	0.0376	1	Zm00001d010515, Zm00001d038892
..GO:0006807	nitrogen compound metabolic process	866/1319	26851/39324	0.0379	1	Zm00001d000016, Zm00001d000039, Zm00001d000113, Zm00001d000346, Zm00001d000399, Zm00001d001771, Zm00001d001839, Zm00001d001951, Zm00001d001952, Zm00001d001959, Zm00001d001989, Zm00001d001993, Zm00001d002185, Zm00001d002323, Zm00001d002347, Zm00001d002500, Zm00001d002501, Zm00001d002520, Zm00001d002584, Zm00001d002611, Zm00001d002754, Zm00001d002770, Zm00001d002823, Zm00001d002940, Zm00001d003004,…
.....GO:0071897	DNA biosynthetic process	4/1319	312/39324	0.0386	1	Zm00001d037148, Zm00001d038752, Zm00001d046453, Zm00001d049648
.....GO:0072666	establishment of protein localization to vacuole	2/1319	228/39324	0.039	1	Zm00001d010515, Zm00001d038892
......GO:0072665	protein localization to vacuole	2/1319	228/39324	0.039	1	Zm00001d010515, Zm00001d038892
.....GO:0051345	positive regulation of hydrolase activity	3/1319	268/39324	0.0391	1	Zm00001d002501, Zm00001d007081, Zm00001d026120
...GO:0045184	establishment of protein localization	63/1319	2408/39324	0.0406	1	Zm00001d003428, Zm00001d004910, Zm00001d005513, Zm00001d006794, Zm00001d006845, Zm00001d007766, Zm00001d008762, Zm00001d008919, Zm00001d010515, Zm00001d010961, Zm00001d011199, Zm00001d012485, Zm00001d012687, Zm00001d013130, Zm00001d013135, Zm00001d013507, Zm00001d013652, Zm00001d014090, Zm00001d015091, Zm00001d016979, Zm00001d017097, Zm00001d018461, Zm00001d020695, Zm00001d022003, Zm00001d023327,…
......GO:0006164	purine nucleotide biosynthetic process	6/1319	394/39324	0.0469	1	Zm00001d004473, Zm00001d009779, Zm00001d015829, Zm00001d020620, Zm00001d040670, Zm00001d046288
.....GO:0051052	regulation of DNA metabolic process	1/1319	162/39324	0.0472	1	Zm00001d029142
...GO:0046907	intracellular transport	80/1319	2941/39324	0.0487	1	Zm00001d002940, Zm00001d003428, Zm00001d004700, Zm00001d005466, Zm00001d005513, Zm00001d006794, Zm00001d006845, Zm00001d008762, Zm00001d008919, Zm00001d010515, Zm00001d010519, Zm00001d010961, Zm00001d011199, Zm00001d011904, Zm00001d012438, Zm00001d012485, Zm00001d012687, Zm00001d013130, Zm00001d013135, Zm00001d013332, Zm00001d013507, Zm00001d013652, Zm00001d014090, Zm00001d014682, Zm00001d015091,…
.....GO:0009941	chloroplast envelope	54/1319	777/39324	1.47e-06	0.00176	Zm00001d000399, Zm00001d002690, Zm00001d004473, Zm00001d005812, Zm00001d010994, Zm00001d011034, Zm00001d011454, Zm00001d011778, Zm00001d013135, Zm00001d013507, Zm00001d014090, Zm00001d015520, Zm00001d017199, Zm00001d017379, Zm00001d020827, Zm00001d022144, Zm00001d022203, Zm00001d023243, Zm00001d024005, Zm00001d024674, Zm00001d026388, Zm00001d026535, Zm00001d027652, Zm00001d029150, Zm00001d029557,…
....GO:0009526	plastid envelope	55/1319	778/39324	1.5e-06	0.0018	Zm00001d000399, Zm00001d002690, Zm00001d004473, Zm00001d005812, Zm00001d010994, Zm00001d011034, Zm00001d011454, Zm00001d011778, Zm00001d013135, Zm00001d013507, Zm00001d014090, Zm00001d015520, Zm00001d017199, Zm00001d017379, Zm00001d017531, Zm00001d020827, Zm00001d022144, Zm00001d022203, Zm00001d023243, Zm00001d024005, Zm00001d024674, Zm00001d026388, Zm00001d026535, Zm00001d027652, Zm00001d029150,…
...GO:0009570	chloroplast stroma	78/1319	1134/39324	2.25e-06	0.0027	Zm00001d000399, Zm00001d002611, Zm00001d002770, Zm00001d004473, Zm00001d005674, Zm00001d005812, Zm00001d006008, Zm00001d006476, Zm00001d007937, Zm00001d009779, Zm00001d010321, Zm00001d010535, Zm00001d010994, Zm00001d011034, Zm00001d011454, Zm00001d013135, Zm00001d013507, Zm00001d014083, Zm00001d014090, Zm00001d014122, Zm00001d015520, Zm00001d017187, Zm00001d017379, Zm00001d017540, Zm00001d017966,…
...GO:0031967	organelle envelope	59/1319	875/39324	2.38e-06	0.00285	Zm00001d000399, Zm00001d002690, Zm00001d004473, Zm00001d005812, Zm00001d010994, Zm00001d011034, Zm00001d011454, Zm00001d011778, Zm00001d012710, Zm00001d013135, Zm00001d013507, Zm00001d014090, Zm00001d015091, Zm00001d015520, Zm00001d017199, Zm00001d017379, Zm00001d017531, Zm00001d020827, Zm00001d022144, Zm00001d022203, Zm00001d023243, Zm00001d024005, Zm00001d024674, Zm00001d026388, Zm00001d026535,…
....GO:0009505	plant-type cell wall	52/1319	759/39324	3.29e-06	0.00395	Zm00001d001771, Zm00001d002548, Zm00001d003381, Zm00001d003431, Zm00001d007313, Zm00001d010409, Zm00001d010924, Zm00001d013163, Zm00001d013415, Zm00001d014617, Zm00001d014947, Zm00001d015231, Zm00001d016979, Zm00001d018080, Zm00001d018404, Zm00001d019463, Zm00001d020403, Zm00001d021544, Zm00001d021961, Zm00001d022059, Zm00001d022367, Zm00001d023394, Zm00001d023813, Zm00001d024047, Zm00001d027520,…
..GO:0009532	plastid stroma	78/1319	1137/39324	3.32e-06	0.00399	Zm00001d000399, Zm00001d002611, Zm00001d002770, Zm00001d004473, Zm00001d005674, Zm00001d005812, Zm00001d006008, Zm00001d006476, Zm00001d007937, Zm00001d009779, Zm00001d010321, Zm00001d010535, Zm00001d010994, Zm00001d011034, Zm00001d011454, Zm00001d013135, Zm00001d013507, Zm00001d014083, Zm00001d014090, Zm00001d014122, Zm00001d015520, Zm00001d017187, Zm00001d017379, Zm00001d017540, Zm00001d017966,…
..GO:0031975	envelope	60/1319	905/39324	3.46e-06	0.00415	Zm00001d000399, Zm00001d002690, Zm00001d004473, Zm00001d005812, Zm00001d010994, Zm00001d011034, Zm00001d011454, Zm00001d011778, Zm00001d012710, Zm00001d013135, Zm00001d013507, Zm00001d014090, Zm00001d015091, Zm00001d015520, Zm00001d017199, Zm00001d017379, Zm00001d017531, Zm00001d020827, Zm00001d022144, Zm00001d022203, Zm00001d023243, Zm00001d024005, Zm00001d024674, Zm00001d026388, Zm00001d026535,…
.GO:0110165	cellular anatomical entity	1243/1319	35258/39324	3.95e-06	0.00474	Zm00001d000016, Zm00001d000039, Zm00001d000113, Zm00001d000143, Zm00001d000229, Zm00001d000346, Zm00001d000364, Zm00001d000399, Zm00001d001771, Zm00001d001839, Zm00001d001928, Zm00001d001951, Zm00001d001952, Zm00001d001959, Zm00001d001993, Zm00001d002064, Zm00001d002185, Zm00001d002323, Zm00001d002347, Zm00001d002488, Zm00001d002500, Zm00001d002501, Zm00001d002512, Zm00001d002520, Zm00001d002532,…
.....GO:0009536	plastid	171/1319	3477/39324	4.13e-06	0.00496	Zm00001d002488, Zm00001d002834, Zm00001d003006, Zm00001d003161, Zm00001d003309, Zm00001d003554, Zm00001d003924, Zm00001d004460, Zm00001d004910, Zm00001d005114, Zm00001d005421, Zm00001d006133, Zm00001d006143, Zm00001d007205, Zm00001d007226, Zm00001d007341, Zm00001d007572, Zm00001d008262, Zm00001d008749, Zm00001d009564, Zm00001d009775, Zm00001d009928, Zm00001d010661, Zm00001d010725, Zm00001d011220,…
......GO:0009507	chloroplast	153/1319	3100/39324	5.69e-06	0.00683	Zm00001d002488, Zm00001d002834, Zm00001d003006, Zm00001d003161, Zm00001d003309, Zm00001d003554, Zm00001d004460, Zm00001d004910, Zm00001d005421, Zm00001d006133, Zm00001d006143, Zm00001d007205, Zm00001d007226, Zm00001d007341, Zm00001d007572, Zm00001d008262, Zm00001d009564, Zm00001d009775, Zm00001d009928, Zm00001d010661, Zm00001d011311, Zm00001d011788, Zm00001d011968, Zm00001d012254, Zm00001d012293,…
..GO:0043226	organelle	720/1319	18437/39324	6.95e-06	0.00835	Zm00001d000039, Zm00001d000346, Zm00001d000399, Zm00001d001928, Zm00001d001952, Zm00001d001959, Zm00001d002064, Zm00001d002185, Zm00001d002347, Zm00001d002488, Zm00001d002500, Zm00001d002501, Zm00001d002558, Zm00001d002611, Zm00001d002625, Zm00001d002690, Zm00001d002754, Zm00001d002770, Zm00001d002823, Zm00001d002834, Zm00001d003004, Zm00001d003006, Zm00001d003007, Zm00001d003161, Zm00001d003265,…
....GO:0043231	intracellular membrane-bounded organelle	666/1319	16576/39324	7.26e-06	0.00872	Zm00001d000039, Zm00001d000346, Zm00001d000399, Zm00001d001952, Zm00001d001959, Zm00001d002064, Zm00001d002185, Zm00001d002347, Zm00001d002488, Zm00001d002500, Zm00001d002501, Zm00001d002558, Zm00001d002611, Zm00001d002625, Zm00001d002690, Zm00001d002754, Zm00001d002770, Zm00001d002823, Zm00001d002834, Zm00001d003004, Zm00001d003006, Zm00001d003007, Zm00001d003161, Zm00001d003265, Zm00001d003309,…
...GO:0043227	membrane-bounded organelle	668/1319	16690/39324	7.42e-06	0.00891	Zm00001d000039, Zm00001d000346, Zm00001d000399, Zm00001d001952, Zm00001d001959, Zm00001d002064, Zm00001d002185, Zm00001d002347, Zm00001d002488, Zm00001d002500, Zm00001d002501, Zm00001d002558, Zm00001d002611, Zm00001d002625, Zm00001d002690, Zm00001d002754, Zm00001d002770, Zm00001d002823, Zm00001d002834, Zm00001d003004, Zm00001d003006, Zm00001d003007, Zm00001d003161, Zm00001d003265, Zm00001d003309,…
...GO:0043229	intracellular organelle	718/1319	18331/39324	7.87e-06	0.00946	Zm00001d000039, Zm00001d000346, Zm00001d000399, Zm00001d001928, Zm00001d001952, Zm00001d001959, Zm00001d002064, Zm00001d002185, Zm00001d002347, Zm00001d002488, Zm00001d002500, Zm00001d002501, Zm00001d002558, Zm00001d002611, Zm00001d002625, Zm00001d002690, Zm00001d002754, Zm00001d002770, Zm00001d002823, Zm00001d002834, Zm00001d003004, Zm00001d003006, Zm00001d003007, Zm00001d003161, Zm00001d003265,…
.....GO:0005739	mitochondrion	127/1319	2532/39324	1.02e-05	0.0122	Zm00001d000399, Zm00001d002690, Zm00001d002834, Zm00001d003004, Zm00001d003007, Zm00001d003314, Zm00001d003368, Zm00001d004473, Zm00001d004644, Zm00001d005047, Zm00001d005812, Zm00001d006008, Zm00001d006143, Zm00001d006476, Zm00001d007173, Zm00001d007226, Zm00001d007572, Zm00001d009613, Zm00001d010183, Zm00001d010515, Zm00001d010519, Zm00001d010529, Zm00001d010725, Zm00001d011034, Zm00001d011245,…
..GO:0005576	extracellular region	114/1319	2280/39324	2.5e-05	0.03	Zm00001d000399, Zm00001d001771, Zm00001d002347, Zm00001d002532, Zm00001d002548, Zm00001d003381, Zm00001d003508, Zm00001d005146, Zm00001d005812, Zm00001d005859, Zm00001d005889, Zm00001d006008, Zm00001d007312, Zm00001d007313, Zm00001d007937, Zm00001d008789, Zm00001d009057, Zm00001d009775, Zm00001d010313, Zm00001d010409, Zm00001d010529, Zm00001d010924, Zm00001d011034, Zm00001d012420, Zm00001d013390,…
..GO:0030312	external encapsulating structure	98/1319	1937/39324	5.59e-05	0.0672	Zm00001d001771, Zm00001d002347, Zm00001d002548, Zm00001d003381, Zm00001d003431, Zm00001d006008, Zm00001d006476, Zm00001d006547, Zm00001d007313, Zm00001d009950, Zm00001d010200, Zm00001d010313, Zm00001d010409, Zm00001d010529, Zm00001d010924, Zm00001d012420, Zm00001d012693, Zm00001d013163, Zm00001d013390, Zm00001d013415, Zm00001d013416, Zm00001d013568, Zm00001d013573, Zm00001d013635, Zm00001d013842,…
...GO:0005618	cell wall	95/1319	1873/39324	7.32e-05	0.088	Zm00001d001771, Zm00001d002347, Zm00001d002548, Zm00001d003381, Zm00001d003431, Zm00001d006008, Zm00001d006476, Zm00001d006547, Zm00001d007313, Zm00001d009950, Zm00001d010200, Zm00001d010313, Zm00001d010409, Zm00001d010529, Zm00001d010924, Zm00001d012420, Zm00001d012693, Zm00001d013163, Zm00001d013390, Zm00001d013415, Zm00001d013568, Zm00001d013573, Zm00001d013635, Zm00001d013842, Zm00001d014486,…
..GO:0016020	membrane	415/1319	10622/39324	0.000283	0.34	Zm00001d000016, Zm00001d000039, Zm00001d000113, Zm00001d000143, Zm00001d000399, Zm00001d001771, Zm00001d001928, Zm00001d001993, Zm00001d002064, Zm00001d002185, Zm00001d002347, Zm00001d002488, Zm00001d002500, Zm00001d002512, Zm00001d002532, Zm00001d002537, Zm00001d002548, Zm00001d002584, Zm00001d002611, Zm00001d002625, Zm00001d002823, Zm00001d002940, Zm00001d003007, Zm00001d003072, Zm00001d003309,…
...GO:0042646	plastid nucleoid	6/1319	29/39324	0.000345	0.414	Zm00001d005694, Zm00001d028408, Zm00001d033181, Zm00001d039598, Zm00001d042847, Zm00001d045384
...GO:0043233	organelle lumen	26/1319	365/39324	0.000345	0.414	Zm00001d003554, Zm00001d005513, Zm00001d007031, Zm00001d007271, Zm00001d007937, Zm00001d012438, Zm00001d012710, Zm00001d014090, Zm00001d017187, Zm00001d017813, Zm00001d020925, Zm00001d022307, Zm00001d023694, Zm00001d025508, Zm00001d031013, Zm00001d034757, Zm00001d035475, Zm00001d038218, Zm00001d038857, Zm00001d042372, Zm00001d043407, Zm00001d044728, Zm00001d045025, Zm00001d047067, Zm00001d047726,…
....GO:0070013	intracellular organelle lumen	26/1319	365/39324	0.000345	0.414	Zm00001d003554, Zm00001d005513, Zm00001d007031, Zm00001d007271, Zm00001d007937, Zm00001d012438, Zm00001d012710, Zm00001d014090, Zm00001d017187, Zm00001d017813, Zm00001d020925, Zm00001d022307, Zm00001d023694, Zm00001d025508, Zm00001d031013, Zm00001d034757, Zm00001d035475, Zm00001d038218, Zm00001d038857, Zm00001d042372, Zm00001d043407, Zm00001d044728, Zm00001d045025, Zm00001d047067, Zm00001d047726,…
..GO:0031974	membrane-enclosed lumen	26/1319	365/39324	0.000345	0.414	Zm00001d003554, Zm00001d005513, Zm00001d007031, Zm00001d007271, Zm00001d007937, Zm00001d012438, Zm00001d012710, Zm00001d014090, Zm00001d017187, Zm00001d017813, Zm00001d020925, Zm00001d022307, Zm00001d023694, Zm00001d025508, Zm00001d031013, Zm00001d034757, Zm00001d035475, Zm00001d038218, Zm00001d038857, Zm00001d042372, Zm00001d043407, Zm00001d044728, Zm00001d045025, Zm00001d047067, Zm00001d047726,…
GO:0005575	cellular_component	1259/1319	36641/39324	0.000557	0.669	Zm00001d000016, Zm00001d000039, Zm00001d000113, Zm00001d000143, Zm00001d000229, Zm00001d000346, Zm00001d000364, Zm00001d000399, Zm00001d001771, Zm00001d001839, Zm00001d001928, Zm00001d001951, Zm00001d001952, Zm00001d001959, Zm00001d001993, Zm00001d002064, Zm00001d002185, Zm00001d002323, Zm00001d002347, Zm00001d002488, Zm00001d002500, Zm00001d002501, Zm00001d002512, Zm00001d002520, Zm00001d002532,…
...GO:0005886	plasma membrane	240/1319	5856/39324	0.000817	0.981	Zm00001d000039, Zm00001d000143, Zm00001d001928, Zm00001d001993, Zm00001d002488, Zm00001d002500, Zm00001d002512, Zm00001d002532, Zm00001d002823, Zm00001d003072, Zm00001d003369, Zm00001d003508, Zm00001d003603, Zm00001d004771, Zm00001d004881, Zm00001d005047, Zm00001d005071, Zm00001d005114, Zm00001d005252, Zm00001d005282, Zm00001d005313, Zm00001d006008, Zm00001d006257, Zm00001d006640, Zm00001d006688,…
...GO:0048046	apoplast	49/1319	905/39324	0.00137	1	Zm00001d000399, Zm00001d002347, Zm00001d005812, Zm00001d006008, Zm00001d007937, Zm00001d009775, Zm00001d010313, Zm00001d010529, Zm00001d011034, Zm00001d012420, Zm00001d013507, Zm00001d014617, Zm00001d017379, Zm00001d018080, Zm00001d020351, Zm00001d020898, Zm00001d022367, Zm00001d023394, Zm00001d024005, Zm00001d024903, Zm00001d029025, Zm00001d029921, Zm00001d032332, Zm00001d033039, Zm00001d033591,…
.....GO:0000427	plastid-encoded plastid RNA polymerase complex	3/1319	8/39324	0.00186	1	Zm00001d005694, Zm00001d028408, Zm00001d033181
...GO:0031226	intrinsic component of plasma membrane	35/1319	603/39324	0.00189	1	Zm00001d002690, Zm00001d003006, Zm00001d004301, Zm00001d005421, Zm00001d011778, Zm00001d013390, Zm00001d013573, Zm00001d013635, Zm00001d015231, Zm00001d015905, Zm00001d017288, Zm00001d019563, Zm00001d019565, Zm00001d020403, Zm00001d022059, Zm00001d025665, Zm00001d027652, Zm00001d033711, Zm00001d033783, Zm00001d034062, Zm00001d037228, Zm00001d037540, Zm00001d039251, Zm00001d040805, Zm00001d041067,…
....GO:0005911	cell-cell junction	88/1319	1892/39324	0.00205	1	Zm00001d002347, Zm00001d003006, Zm00001d003277, Zm00001d003428, Zm00001d003757, Zm00001d004700, Zm00001d005146, Zm00001d006008, Zm00001d006257, Zm00001d007313, Zm00001d008789, Zm00001d009950, Zm00001d010409, Zm00001d010698, Zm00001d010700, Zm00001d010727, Zm00001d010924, Zm00001d011433, Zm00001d012211, Zm00001d012666, Zm00001d013168, Zm00001d013221, Zm00001d013415, Zm00001d013635, Zm00001d014007,…
...GO:0070161	anchoring junction	88/1319	1895/39324	0.00208	1	Zm00001d002347, Zm00001d003006, Zm00001d003277, Zm00001d003428, Zm00001d003757, Zm00001d004700, Zm00001d005146, Zm00001d006008, Zm00001d006257, Zm00001d007313, Zm00001d008789, Zm00001d009950, Zm00001d010409, Zm00001d010698, Zm00001d010700, Zm00001d010727, Zm00001d010924, Zm00001d011433, Zm00001d012211, Zm00001d012666, Zm00001d013168, Zm00001d013221, Zm00001d013415, Zm00001d013635, Zm00001d014007,…
.....GO:0009506	plasmodesma	86/1319	1850/39324	0.00231	1	Zm00001d002347, Zm00001d003006, Zm00001d003277, Zm00001d003757, Zm00001d004700, Zm00001d005146, Zm00001d006008, Zm00001d006257, Zm00001d007313, Zm00001d008789, Zm00001d009950, Zm00001d010409, Zm00001d010698, Zm00001d010700, Zm00001d010727, Zm00001d010924, Zm00001d011433, Zm00001d012211, Zm00001d012666, Zm00001d013168, Zm00001d013221, Zm00001d013415, Zm00001d013635, Zm00001d014007, Zm00001d014749,…
..GO:0030054	cell junction	89/1319	1937/39324	0.00284	1	Zm00001d002347, Zm00001d003006, Zm00001d003277, Zm00001d003428, Zm00001d003757, Zm00001d004700, Zm00001d005146, Zm00001d006008, Zm00001d006257, Zm00001d007313, Zm00001d008789, Zm00001d009950, Zm00001d010409, Zm00001d010698, Zm00001d010700, Zm00001d010727, Zm00001d010924, Zm00001d011433, Zm00001d012211, Zm00001d012666, Zm00001d013168, Zm00001d013221, Zm00001d013415, Zm00001d013635, Zm00001d014007,…
..GO:0030877	beta-catenin destruction complex	2/1319	3/39324	0.0033	1	Zm00001d012710, Zm00001d043407
....GO:0005887	integral component of plasma membrane	20/1319	301/39324	0.00351	1	Zm00001d002690, Zm00001d003006, Zm00001d004301, Zm00001d005421, Zm00001d011778, Zm00001d015905, Zm00001d017288, Zm00001d019563, Zm00001d019565, Zm00001d025665, Zm00001d027652, Zm00001d033783, Zm00001d037228, Zm00001d040805, Zm00001d041067, Zm00001d044421, Zm00001d047301, Zm00001d048311, Zm00001d049218, Zm00001d051872
....GO:0042644	chloroplast nucleoid	4/1319	24/39324	0.00783	1	Zm00001d028408, Zm00001d033181, Zm00001d042847, Zm00001d045384
..GO:0043036	starch grain	3/1319	14/39324	0.0104	1	Zm00001d027532, Zm00001d048349, Zm00001d052977
..GO:0005581	collagen trimer	2/1319	5/39324	0.0105	1	Zm00001d013416, Zm00001d048969
...GO:0035061	interchromatin granule	2/1319	5/39324	0.0105	1	Zm00001d022243, Zm00001d040672
..GO:0016604	nuclear body	18/1319	284/39324	0.0114	1	Zm00001d001951, Zm00001d007898, Zm00001d010798, Zm00001d013489, Zm00001d017622, Zm00001d018341, Zm00001d018882, Zm00001d022243, Zm00001d022454, Zm00001d025291, Zm00001d026012, Zm00001d031678, Zm00001d034020, Zm00001d037602, Zm00001d040672, Zm00001d043525, Zm00001d047659, Zm00001d051475
..GO:0009295	nucleoid	7/1319	75/39324	0.0129	1	Zm00001d005694, Zm00001d028408, Zm00001d033181, Zm00001d039598, Zm00001d040416, Zm00001d042847, Zm00001d045384
.....GO:0005759	mitochondrial matrix	14/1319	208/39324	0.0176	1	Zm00001d005513, Zm00001d007031, Zm00001d007937, Zm00001d014090, Zm00001d017187, Zm00001d022307, Zm00001d023694, Zm00001d031013, Zm00001d034757, Zm00001d035475, Zm00001d038857, Zm00001d045025, Zm00001d047067, Zm00001d051754
.......GO:0042807	central vacuole	3/1319	17/39324	0.018	1	Zm00001d011778, Zm00001d027652, Zm00001d051362
..GO:0043674	columella	2/1319	7/39324	0.0211	1	Zm00001d011778, Zm00001d027652
.....GO:0005774	vacuolar membrane	56/1319	1230/39324	0.0238	1	Zm00001d002625, Zm00001d005114, Zm00001d006008, Zm00001d006476, Zm00001d010515, Zm00001d010529, Zm00001d010698, Zm00001d011778, Zm00001d012211, Zm00001d012420, Zm00001d013638, Zm00001d013652, Zm00001d013842, Zm00001d014090, Zm00001d016979, Zm00001d017199, Zm00001d017539, Zm00001d017557, Zm00001d018080, Zm00001d018336, Zm00001d020403, Zm00001d020827, Zm00001d020898, Zm00001d023377, Zm00001d023394,…
...GO:0000015	phosphopyruvate hydratase complex	3/1319	19/39324	0.0244	1	Zm00001d005674, Zm00001d028554, Zm00001d028556
.....GO:0005794	Golgi apparatus	53/1319	1155/39324	0.0246	1	Zm00001d003004, Zm00001d003265, Zm00001d004910, Zm00001d006008, Zm00001d006920, Zm00001d008573, Zm00001d010529, Zm00001d011763, Zm00001d011778, Zm00001d012420, Zm00001d012556, Zm00001d013406, Zm00001d013568, Zm00001d014090, Zm00001d015309, Zm00001d015330, Zm00001d016570, Zm00001d016979, Zm00001d017199, Zm00001d020898, Zm00001d023309, Zm00001d024903, Zm00001d027520, Zm00001d027652, Zm00001d027938,…
...GO:0016607	nuclear speck	11/1319	162/39324	0.025	1	Zm00001d001951, Zm00001d010798, Zm00001d013489, Zm00001d017622, Zm00001d018341, Zm00001d022243, Zm00001d026012, Zm00001d040672, Zm00001d043525, Zm00001d047659, Zm00001d051475
....GO:0030692	Noc4p-Nop14p complex	2/1319	8/39324	0.0275	1	Zm00001d005282, Zm00001d037531
.....GO:0031463	Cul3-RING ubiquitin ligase complex	5/1319	51/39324	0.0277	1	Zm00001d007274, Zm00001d015698, Zm00001d019641, Zm00001d021412, Zm00001d052768
.....GO:0033106	cis-Golgi network membrane	1/1319	1/39324	0.0335	1	Zm00001d028574
....GO:0035189	Rb-E2F complex	1/1319	1/39324	0.0335	1	Zm00001d031678
.....GO:0005773	vacuole	58/1319	1307/39324	0.0344	1	Zm00001d002690, Zm00001d003006, Zm00001d004243, Zm00001d004301, Zm00001d005421, Zm00001d006059, Zm00001d006257, Zm00001d007205, Zm00001d007937, Zm00001d008789, Zm00001d008866, Zm00001d010200, Zm00001d010700, Zm00001d010798, Zm00001d011034, Zm00001d011778, Zm00001d011890, Zm00001d012693, Zm00001d013010, Zm00001d014947, Zm00001d015231, Zm00001d017288, Zm00001d019563, Zm00001d019565, Zm00001d021718,…
......GO:0022626	cytosolic ribosome	10/1319	155/39324	0.0416	1	Zm00001d000399, Zm00001d010994, Zm00001d014090, Zm00001d022367, Zm00001d031013, Zm00001d034919, Zm00001d038857, Zm00001d040805, Zm00001d045544, Zm00001d048479
....GO:0009331	glycerol-3-phosphate dehydrogenase complex	2/1319	10/39324	0.0423	1	Zm00001d042152, Zm00001d043185
...GO:0009579	thylakoid	16/1319	286/39324	0.0455	1	Zm00001d000399, Zm00001d010725, Zm00001d013507, Zm00001d017187, Zm00001d020344, Zm00001d024005, Zm00001d026388, Zm00001d029150, Zm00001d030277, Zm00001d032332, Zm00001d033591, Zm00001d034665, Zm00001d034919, Zm00001d045384, Zm00001d046682, Zm00001d047634
...GO:0031225	anchored component of membrane	21/1319	398/39324	0.0478	1	Zm00001d002690, Zm00001d013390, Zm00001d013573, Zm00001d013635, Zm00001d015231, Zm00001d019100, Zm00001d020403, Zm00001d022059, Zm00001d032027, Zm00001d033711, Zm00001d034062, Zm00001d037540, Zm00001d039251, Zm00001d043414, Zm00001d043524, Zm00001d047399, Zm00001d048055, Zm00001d049789, Zm00001d050355, Zm00001d051403, Zm00001d051872
.GO:0032991	protein-containing complex	156/1319	7024/39324	5.56e-06	0.00668	Zm00001d000364, Zm00001d001928, Zm00001d001951, Zm00001d002323, Zm00001d002500, Zm00001d003368, Zm00001d003618, Zm00001d004209, Zm00001d004644, Zm00001d005114, Zm00001d005282, Zm00001d005513, Zm00001d005674, Zm00001d005694, Zm00001d005705, Zm00001d005773, Zm00001d006547, Zm00001d006591, Zm00001d006787, Zm00001d006788, Zm00001d006845, Zm00001d007233, Zm00001d007274, Zm00001d007898, Zm00001d008762,…
..GO:0098796	membrane protein complex	23/1319	1463/39324	3.06e-05	0.0368	Zm00001d004644, Zm00001d005114, Zm00001d005513, Zm00001d009928, Zm00001d013425, Zm00001d016979, Zm00001d017099, Zm00001d023377, Zm00001d025435, Zm00001d028198, Zm00001d029049, Zm00001d029142, Zm00001d031421, Zm00001d032790, Zm00001d033606, Zm00001d033849, Zm00001d038892, Zm00001d039001, Zm00001d039715, Zm00001d046919, Zm00001d047301, Zm00001d048825, Zm00001d049218
..GO:0005839	proteasome core complex	0/1319	308/39324	4.45e-05	0.0534
..GO:0140513	nuclear protein-containing complex	31/1319	1762/39324	5.9e-05	0.0708	Zm00001d001951, Zm00001d005282, Zm00001d005705, Zm00001d006788, Zm00001d006845, Zm00001d013489, Zm00001d013501, Zm00001d016506, Zm00001d017625, Zm00001d018882, Zm00001d019664, Zm00001d020695, Zm00001d020838, Zm00001d022243, Zm00001d023700, Zm00001d029142, Zm00001d030614, Zm00001d031065, Zm00001d031091, Zm00001d031678, Zm00001d032916, Zm00001d033849, Zm00001d034175, Zm00001d036892, Zm00001d037531,…
..GO:1990904	ribonucleoprotein complex	30/1319	1501/39324	0.00206	1	Zm00001d001951, Zm00001d005282, Zm00001d006787, Zm00001d007898, Zm00001d008762, Zm00001d009879, Zm00001d010994, Zm00001d013332, Zm00001d013489, Zm00001d013730, Zm00001d014749, Zm00001d015918, Zm00001d016080, Zm00001d018882, Zm00001d022209, Zm00001d022243, Zm00001d023373, Zm00001d025932, Zm00001d028641, Zm00001d028968, Zm00001d031969, Zm00001d037531, Zm00001d037602, Zm00001d038003, Zm00001d043418,…
...GO:0030117	membrane coat	4/1319	393/39324	0.00666	1	Zm00001d004644, Zm00001d023377, Zm00001d038892, Zm00001d039001
...GO:0044391	ribosomal subunit	7/1319	524/39324	0.00671	1	Zm00001d010994, Zm00001d013332, Zm00001d013730, Zm00001d014749, Zm00001d028641, Zm00001d028968, Zm00001d049647
..GO:1902494	catalytic complex	51/1319	2153/39324	0.00799	1	Zm00001d001951, Zm00001d002323, Zm00001d004209, Zm00001d005114, Zm00001d005674, Zm00001d005694, Zm00001d007274, Zm00001d009928, Zm00001d013425, Zm00001d015698, Zm00001d016506, Zm00001d016979, Zm00001d017099, Zm00001d018882, Zm00001d018989, Zm00001d018990, Zm00001d018994, Zm00001d019641, Zm00001d019664, Zm00001d020332, Zm00001d020416, Zm00001d021412, Zm00001d024004, Zm00001d025375, Zm00001d025435,…
......GO:0000323	lytic vacuole	0/1319	141/39324	0.0162	1
.....GO:0022625	cytosolic large ribosomal subunit	2/1319	231/39324	0.027	1	Zm00001d013730, Zm00001d014749
.......GO:0005764	lysosome	0/1319	113/39324	0.035	1
....GO:0015935	small ribosomal subunit	2/1319	222/39324	0.0377	1	Zm00001d028641, Zm00001d028968
.....GO:0015250	water channel activity	10/1319	39/39324	4.56e-07	0.00151	Zm00001d002690, Zm00001d003006, Zm00001d005421, Zm00001d011778, Zm00001d017288, Zm00001d019563, Zm00001d019565, Zm00001d027652, Zm00001d037228, Zm00001d051872
....GO:0005372	water transmembrane transporter activity	10/1319	39/39324	4.56e-07	0.00151	Zm00001d002690, Zm00001d003006, Zm00001d005421, Zm00001d011778, Zm00001d017288, Zm00001d019563, Zm00001d019565, Zm00001d027652, Zm00001d037228, Zm00001d051872
......GO:0047274	galactinol-sucrose galactosyltransferase activity	5/1319	7/39324	8.36e-07	0.00276	Zm00001d003277, Zm00001d019163, Zm00001d031300, Zm00001d031303, Zm00001d034564
......GO:0047268	galactinol-raffinose galactosyltransferase activity	5/1319	7/39324	8.36e-07	0.00276	Zm00001d003277, Zm00001d019163, Zm00001d031300, Zm00001d031303, Zm00001d034564
...GO:0043621	protein self-association	16/1319	98/39324	9.52e-07	0.00314	Zm00001d003554, Zm00001d005146, Zm00001d007254, Zm00001d007271, Zm00001d013162, Zm00001d017813, Zm00001d018229, Zm00001d018752, Zm00001d025508, Zm00001d028408, Zm00001d034240, Zm00001d039942, Zm00001d040805, Zm00001d042847, Zm00001d044728, Zm00001d047841
...GO:0051087	chaperone binding	18/1319	98/39324	9.52e-07	0.00314	Zm00001d005513, Zm00001d007031, Zm00001d010727, Zm00001d014946, Zm00001d016070, Zm00001d017187, Zm00001d022307, Zm00001d022475, Zm00001d031740, Zm00001d044426, Zm00001d045025, Zm00001d045678, Zm00001d046131, Zm00001d047067, Zm00001d049244, Zm00001d050119, Zm00001d051689, Zm00001d054107
...GO:0051082	unfolded protein binding	35/1319	332/39324	1.08e-06	0.00356	Zm00001d000399, Zm00001d002501, Zm00001d002940, Zm00001d005513, Zm00001d006008, Zm00001d007031, Zm00001d008841, Zm00001d011073, Zm00001d013507, Zm00001d013842, Zm00001d014090, Zm00001d014790, Zm00001d017187, Zm00001d018297, Zm00001d018298, Zm00001d020827, Zm00001d020898, Zm00001d022307, Zm00001d024903, Zm00001d028968, Zm00001d033591, Zm00001d038751, Zm00001d039000, Zm00001d039566, Zm00001d042589,…
...GO:0016627	oxidoreductase activity, acting on the CH-CH group of donors	35/1319	431/39324	2.1e-06	0.00695	Zm00001d005252, Zm00001d006420, Zm00001d006575, Zm00001d008573, Zm00001d009950, Zm00001d010529, Zm00001d011417, Zm00001d012048, Zm00001d012420, Zm00001d013842, Zm00001d015777, Zm00001d017540, Zm00001d017966, Zm00001d018635, Zm00001d019788, Zm00001d022203, Zm00001d028408, Zm00001d029150, Zm00001d030277, Zm00001d031325, Zm00001d032332, Zm00001d032576, Zm00001d035475, Zm00001d036788, Zm00001d037717,…
....GO:0016628	oxidoreductase activity, acting on the CH-CH group of donors, NAD or NADP as acceptor	28/1319	338/39324	1.26e-05	0.0415	Zm00001d005252, Zm00001d006420, Zm00001d006575, Zm00001d008573, Zm00001d009950, Zm00001d010529, Zm00001d012048, Zm00001d012420, Zm00001d013842, Zm00001d017540, Zm00001d017966, Zm00001d018635, Zm00001d029150, Zm00001d030277, Zm00001d032332, Zm00001d032576, Zm00001d036788, Zm00001d037717, Zm00001d038481, Zm00001d038487, Zm00001d038892, Zm00001d040356, Zm00001d042843, Zm00001d042922, Zm00001d047799,…
...GO:0016798	hydrolase activity, acting on glycosyl bonds	57/1319	962/39324	3.87e-05	0.128	Zm00001d003277, Zm00001d003368, Zm00001d003381, Zm00001d004910, Zm00001d007205, Zm00001d009057, Zm00001d010200, Zm00001d010313, Zm00001d013390, Zm00001d013573, Zm00001d013635, Zm00001d014083, Zm00001d014617, Zm00001d014947, Zm00001d015231, Zm00001d015308, Zm00001d018080, Zm00001d018404, Zm00001d018461, Zm00001d018965, Zm00001d019163, Zm00001d020351, Zm00001d021961, Zm00001d022059, Zm00001d022367,…
....GO:0004553	hydrolase activity, hydrolyzing O-glycosyl compounds	50/1319	809/39324	4.23e-05	0.14	Zm00001d003277, Zm00001d003368, Zm00001d003381, Zm00001d007205, Zm00001d009057, Zm00001d010200, Zm00001d013390, Zm00001d013573, Zm00001d013635, Zm00001d014083, Zm00001d014617, Zm00001d014947, Zm00001d015231, Zm00001d018080, Zm00001d018404, Zm00001d018461, Zm00001d018965, Zm00001d019163, Zm00001d020351, Zm00001d021961, Zm00001d022059, Zm00001d022367, Zm00001d023813, Zm00001d025846, Zm00001d027619,…
..GO:0016491	oxidoreductase activity	176/1319	3920/39324	6.79e-05	0.224	Zm00001d000016, Zm00001d001928, Zm00001d002611, Zm00001d002685, Zm00001d003309, Zm00001d003311, Zm00001d003381, Zm00001d003999, Zm00001d004167, Zm00001d004473, Zm00001d004881, Zm00001d005114, Zm00001d005252, Zm00001d005889, Zm00001d006420, Zm00001d006503, Zm00001d006575, Zm00001d006920, Zm00001d007205, Zm00001d007341, Zm00001d007802, Zm00001d008285, Zm00001d008569, Zm00001d008573, Zm00001d008841,…
.....GO:0000254	C-4 methylsterol oxidase activity	5/1319	16/39324	0.000135	0.446	Zm00001d006920, Zm00001d029810, Zm00001d037225, Zm00001d038087, Zm00001d040979
......GO:0004557	alpha-galactosidase activity	6/1319	27/39324	0.000227	0.75	Zm00001d003277, Zm00001d019163, Zm00001d031300, Zm00001d031303, Zm00001d034564, Zm00001d034961
.....GO:0032440	2-alkenal reductase [NAD(P)+] activity	20/1319	247/39324	0.00028	0.925	Zm00001d005252, Zm00001d006420, Zm00001d008573, Zm00001d009950, Zm00001d010529, Zm00001d012048, Zm00001d012420, Zm00001d013842, Zm00001d017540, Zm00001d018635, Zm00001d032332, Zm00001d036788, Zm00001d037717, Zm00001d038481, Zm00001d038487, Zm00001d038892, Zm00001d042922, Zm00001d047799, Zm00001d048073, Zm00001d048453
.GO:0044183	protein folding chaperone	6/1319	28/39324	0.000281	0.928	Zm00001d000399, Zm00001d002770, Zm00001d002940, Zm00001d014090, Zm00001d020344, Zm00001d044426
.......GO:0052692	raffinose alpha-galactosidase activity	5/1319	19/39324	0.000331	1	Zm00001d003277, Zm00001d019163, Zm00001d031300, Zm00001d031303, Zm00001d034564
...GO:0031072	heat shock protein binding	19/1319	232/39324	0.000341	1	Zm00001d002501, Zm00001d002823, Zm00001d007205, Zm00001d011073, Zm00001d012955, Zm00001d014790, Zm00001d018297, Zm00001d020344, Zm00001d028588, Zm00001d034423, Zm00001d034667, Zm00001d038751, Zm00001d039000, Zm00001d039780, Zm00001d044426, Zm00001d045036, Zm00001d047726, Zm00001d047894, Zm00001d054107
.....GO:0015926	glucosidase activity	13/1319	132/39324	0.000516	1	Zm00001d013390, Zm00001d013573, Zm00001d013635, Zm00001d014947, Zm00001d015231, Zm00001d022367, Zm00001d025846, Zm00001d038271, Zm00001d039994, Zm00001d041776, Zm00001d041777, Zm00001d043524, Zm00001d048055
......GO:0008422	beta-glucosidase activity	11/1319	102/39324	0.000636	1	Zm00001d013390, Zm00001d013573, Zm00001d013635, Zm00001d015231, Zm00001d022367, Zm00001d025846, Zm00001d038271, Zm00001d041776, Zm00001d041777, Zm00001d043524, Zm00001d048055
....GO:0019199	transmembrane receptor protein kinase activity	20/1319	263/39324	0.000749	1	Zm00001d003072, Zm00001d007313, Zm00001d012048, Zm00001d012091, Zm00001d013415, Zm00001d015435, Zm00001d019163, Zm00001d020631, Zm00001d025580, Zm00001d027892, Zm00001d031211, Zm00001d033777, Zm00001d037666, Zm00001d038072, Zm00001d038481, Zm00001d045481, Zm00001d048453, Zm00001d051812, Zm00001d053080, Zm00001d053676
....GO:0016634	oxidoreductase activity, acting on the CH-CH group of donors, oxygen as acceptor	6/1319	34/39324	0.000846	1	Zm00001d011417, Zm00001d015777, Zm00001d017966, Zm00001d022203, Zm00001d028408, Zm00001d031325
.....GO:0015925	galactosidase activity	8/1319	61/39324	0.000954	1	Zm00001d003277, Zm00001d010200, Zm00001d019163, Zm00001d022367, Zm00001d031300, Zm00001d031303, Zm00001d034564, Zm00001d034961
....GO:0030544	Hsp70 protein binding	4/1319	14/39324	0.000963	1	Zm00001d012955, Zm00001d028588, Zm00001d034667, Zm00001d054107
.....GO:0052896	spermidine oxidase (propane-1,3-diamine-forming) activity	2/1319	2/39324	0.00112	1	Zm00001d024281, Zm00001d028172
.....GO:0052897	N8-acetylspermidine:oxygen oxidoreductase (propane-1,3-diamine-forming) activity	2/1319	2/39324	0.00112	1	Zm00001d024281, Zm00001d028172
.....GO:0052893	N1-acetylspermine:oxygen oxidoreductase (propane-1,3-diamine-forming) activity	2/1319	2/39324	0.00112	1	Zm00001d024281, Zm00001d028172
.....GO:0052898	N1-acetylspermidine:oxygen oxidoreductase (propane-1,3-diamine-forming) activity	2/1319	2/39324	0.00112	1	Zm00001d024281, Zm00001d028172
.....GO:0052900	spermine oxidase (propane-1,3-diamine-forming) activity	2/1319	2/39324	0.00112	1	Zm00001d024281, Zm00001d028172
......GO:0015173	aromatic amino acid transmembrane transporter activity	3/1319	7/39324	0.00119	1	Zm00001d008974, Zm00001d017557, Zm00001d019225
....GO:0004512	inositol-3-phosphate synthase activity	3/1319	8/39324	0.00186	1	Zm00001d028180, Zm00001d037652, Zm00001d048201
.....GO:0004109	coproporphyrinogen oxidase activity	3/1319	8/39324	0.00186	1	Zm00001d015777, Zm00001d028408, Zm00001d031325
....GO:0004518	nuclease activity	59/1319	1173/39324	0.00222	1	Zm00001d003007, Zm00001d005812, Zm00001d007226, Zm00001d008262, Zm00001d009879, Zm00001d011311, Zm00001d011513, Zm00001d011788, Zm00001d012611, Zm00001d012612, Zm00001d014026, Zm00001d014422, Zm00001d015030, Zm00001d016798, Zm00001d018982, Zm00001d020616, Zm00001d020825, Zm00001d020900, Zm00001d021621, Zm00001d022003, Zm00001d022630, Zm00001d023710, Zm00001d023944, Zm00001d025264, Zm00001d026310,…
......GO:0003933	GTP cyclohydrolase activity	3/1319	9/39324	0.00272	1	Zm00001d001959, Zm00001d010535, Zm00001d050844
.....GO:0004519	endonuclease activity	48/1319	913/39324	0.00273	1	Zm00001d003007, Zm00001d007226, Zm00001d008262, Zm00001d009879, Zm00001d011311, Zm00001d011788, Zm00001d012612, Zm00001d014026, Zm00001d014422, Zm00001d015030, Zm00001d016798, Zm00001d018982, Zm00001d020616, Zm00001d020825, Zm00001d020900, Zm00001d022003, Zm00001d022630, Zm00001d023944, Zm00001d025264, Zm00001d026310, Zm00001d026350, Zm00001d027610, Zm00001d029061, Zm00001d031535, Zm00001d031720,…
.....GO:0003863	3-methyl-2-oxobutanoate dehydrogenase (2-methylpropanoyl-transferring) activity	2/1319	3/39324	0.0033	1	Zm00001d023694, Zm00001d040670
.GO:0016209	antioxidant activity	25/1319	406/39324	0.00342	1	Zm00001d002611, Zm00001d002685, Zm00001d003381, Zm00001d008841, Zm00001d010409, Zm00001d010924, Zm00001d011034, Zm00001d014601, Zm00001d017379, Zm00001d018298, Zm00001d019463, Zm00001d020786, Zm00001d020808, Zm00001d035595, Zm00001d036801, Zm00001d039566, Zm00001d040805, Zm00001d045384, Zm00001d046682, Zm00001d047542, Zm00001d047548, Zm00001d049071, Zm00001d053249, Zm00001d053788, Zm00001d054107
.....GO:0016160	amylase activity	5/1319	33/39324	0.00458	1	Zm00001d014083, Zm00001d020351, Zm00001d027619, Zm00001d047077, Zm00001d047480
......GO:0016161	beta-amylase activity	4/1319	21/39324	0.00478	1	Zm00001d014083, Zm00001d027619, Zm00001d047077, Zm00001d047480
.....GO:0050366	tyramine N-feruloyltransferase activity	3/1319	11/39324	0.00508	1	Zm00001d012274, Zm00001d027703, Zm00001d045338
..GO:0005515	protein binding	192/1319	4737/39324	0.00515	1	Zm00001d000016, Zm00001d000364, Zm00001d000399, Zm00001d001928, Zm00001d001959, Zm00001d002501, Zm00001d002754, Zm00001d002823, Zm00001d002834, Zm00001d002940, Zm00001d003368, Zm00001d003428, Zm00001d003554, Zm00001d004209, Zm00001d004243, Zm00001d004460, Zm00001d005146, Zm00001d005513, Zm00001d006008, Zm00001d006160, Zm00001d006547, Zm00001d006845, Zm00001d007031, Zm00001d007081, Zm00001d007205,…
....GO:0016672	oxidoreductase activity, acting on a sulfur group of donors, quinone or similar compound as acceptor	2/1319	4/39324	0.00645	1	Zm00001d011034, Zm00001d035595
.....GO:0047760	butyrate-CoA ligase activity	2/1319	4/39324	0.00645	1	Zm00001d037318, Zm00001d047663
..GO:0045174	glutathione dehydrogenase (ascorbate) activity	2/1319	4/39324	0.00645	1	Zm00001d011034, Zm00001d035595
...GO:0005275	amine transmembrane transporter activity	11/1319	138/39324	0.00695	1	Zm00001d012485, Zm00001d013652, Zm00001d017557, Zm00001d018336, Zm00001d019225, Zm00001d025665, Zm00001d037057, Zm00001d037229, Zm00001d041004, Zm00001d051362, Zm00001d052063
.....GO:0004066	asparagine synthase (glutamine-hydrolyzing) activity	4/1319	24/39324	0.00783	1	Zm00001d026632, Zm00001d034433, Zm00001d045334, Zm00001d052493
..GO:0140677	molecular function activator activity	3/1319	13/39324	0.00837	1	Zm00001d022475, Zm00001d031740, Zm00001d050119
...GO:0001671	ATPase activator activity	3/1319	13/39324	0.00837	1	Zm00001d022475, Zm00001d031740, Zm00001d050119
.....GO:0008756	o-succinylbenzoate-CoA ligase activity	3/1319	13/39324	0.00837	1	Zm00001d015025, Zm00001d037318, Zm00001d047663
.....GO:0001727	lipid kinase activity	6/1319	53/39324	0.00843	1	Zm00001d002940, Zm00001d008409, Zm00001d022391, Zm00001d026559, Zm00001d029209, Zm00001d049719
.....GO:0015171	amino acid transmembrane transporter activity	13/1319	176/39324	0.00908	1	Zm00001d008285, Zm00001d008974, Zm00001d012485, Zm00001d013652, Zm00001d017557, Zm00001d018336, Zm00001d019225, Zm00001d025665, Zm00001d037057, Zm00001d037160, Zm00001d037229, Zm00001d041004, Zm00001d052063
.......GO:0042973	glucan endo-1,3-beta-D-glucosidase activity	6/1319	54/39324	0.00922	1	Zm00001d013390, Zm00001d013573, Zm00001d013635, Zm00001d015231, Zm00001d043524, Zm00001d048055
....GO:0015267	channel activity	27/1319	472/39324	0.00928	1	Zm00001d002532, Zm00001d002690, Zm00001d002879, Zm00001d003006, Zm00001d005421, Zm00001d008970, Zm00001d011778, Zm00001d016980, Zm00001d016987, Zm00001d017288, Zm00001d017539, Zm00001d019563, Zm00001d019565, Zm00001d022630, Zm00001d024004, Zm00001d027652, Zm00001d033783, Zm00001d037228, Zm00001d043414, Zm00001d046919, Zm00001d049218, Zm00001d051174, Zm00001d051362, Zm00001d051403, Zm00001d051415,…
...GO:0022803	passive transmembrane transporter activity	27/1319	472/39324	0.00928	1	Zm00001d002532, Zm00001d002690, Zm00001d002879, Zm00001d003006, Zm00001d005421, Zm00001d008970, Zm00001d011778, Zm00001d016980, Zm00001d016987, Zm00001d017288, Zm00001d017539, Zm00001d019563, Zm00001d019565, Zm00001d022630, Zm00001d024004, Zm00001d027652, Zm00001d033783, Zm00001d037228, Zm00001d043414, Zm00001d046919, Zm00001d049218, Zm00001d051174, Zm00001d051362, Zm00001d051403, Zm00001d051415,…
.....GO:0004312	fatty acid synthase activity	6/1319	55/39324	0.0101	1	Zm00001d022144, Zm00001d030277, Zm00001d033637, Zm00001d036137, Zm00001d037108, Zm00001d045387
......GO:0052654	L-leucine transaminase activity	2/1319	5/39324	0.0105	1	Zm00001d028303, Zm00001d029848
......GO:0052656	L-isoleucine transaminase activity	2/1319	5/39324	0.0105	1	Zm00001d028303, Zm00001d029848
......GO:0052655	L-valine transaminase activity	2/1319	5/39324	0.0105	1	Zm00001d028303, Zm00001d029848
.....GO:0004675	transmembrane receptor protein serine/threonine kinase activity	13/1319	182/39324	0.0107	1	Zm00001d003072, Zm00001d007313, Zm00001d013415, Zm00001d015435, Zm00001d019163, Zm00001d020631, Zm00001d025580, Zm00001d027892, Zm00001d033777, Zm00001d037666, Zm00001d038072, Zm00001d053080, Zm00001d053676
....GO:0033612	receptor serine/threonine kinase binding	5/1319	41/39324	0.0116	1	Zm00001d007254, Zm00001d013162, Zm00001d018752, Zm00001d025580, Zm00001d034240
.....GO:0050253	retinyl-palmitate esterase activity	7/1319	74/39324	0.012	1	Zm00001d012687, Zm00001d019463, Zm00001d022101, Zm00001d031801, Zm00001d038167, Zm00001d039175, Zm00001d048146
.....GO:0004634	phosphopyruvate hydratase activity	3/1319	15/39324	0.0127	1	Zm00001d005674, Zm00001d028554, Zm00001d028556
...GO:0005527	macrolide binding	4/1319	28/39324	0.0136	1	Zm00001d004243, Zm00001d031569, Zm00001d031696, Zm00001d042372
...GO:0005528	FK506 binding	4/1319	28/39324	0.0136	1	Zm00001d004243, Zm00001d031569, Zm00001d031696, Zm00001d042372
...GO:0003689	DNA clamp loader activity	3/1319	16/39324	0.0152	1	Zm00001d007233, Zm00001d038752, Zm00001d049648
....GO:0008686	3,4-dihydroxy-2-butanone-4-phosphate synthase activity	2/1319	6/39324	0.0154	1	Zm00001d010535, Zm00001d050844
.....GO:0050373	UDP-arabinose 4-epimerase activity	2/1319	6/39324	0.0154	1	Zm00001d021249, Zm00001d029151
.....GO:0018858	benzoate-CoA ligase activity	2/1319	6/39324	0.0154	1	Zm00001d015025, Zm00001d037318
...GO:0016667	oxidoreductase activity, acting on a sulfur group of donors	15/1319	234/39324	0.0161	1	Zm00001d002685, Zm00001d009779, Zm00001d010594, Zm00001d011034, Zm00001d013927, Zm00001d017379, Zm00001d023869, Zm00001d028992, Zm00001d030867, Zm00001d032576, Zm00001d035595, Zm00001d039011, Zm00001d044497, Zm00001d048720, Zm00001d054107
.....GO:0008378	galactosyltransferase activity	8/1319	97/39324	0.0164	1	Zm00001d003277, Zm00001d015330, Zm00001d019163, Zm00001d031300, Zm00001d031303, Zm00001d034564, Zm00001d037434, Zm00001d041504
.....GO:0019238	cyclohydrolase activity	3/1319	17/39324	0.018	1	Zm00001d001959, Zm00001d010535, Zm00001d050844
......GO:0005507	copper ion binding	19/1319	325/39324	0.019	1	Zm00001d002558, Zm00001d003309, Zm00001d005513, Zm00001d007031, Zm00001d014090, Zm00001d015829, Zm00001d017187, Zm00001d022307, Zm00001d027966, Zm00001d030557, Zm00001d030698, Zm00001d031929, Zm00001d033711, Zm00001d034665, Zm00001d034757, Zm00001d038857, Zm00001d042848, Zm00001d045025, Zm00001d051420
.....GO:0046592	polyamine oxidase activity	2/1319	7/39324	0.0211	1	Zm00001d024281, Zm00001d028172
.......GO:0003935	GTP cyclohydrolase II activity	2/1319	7/39324	0.0211	1	Zm00001d010535, Zm00001d050844
....GO:0004478	methionine adenosyltransferase activity	2/1319	7/39324	0.0211	1	Zm00001d006788, Zm00001d040697
...GO:0099106	ion channel regulator activity	2/1319	7/39324	0.0211	1	Zm00001d003428, Zm00001d013489
.....GO:0052894	norspermine:oxygen oxidoreductase activity	2/1319	7/39324	0.0211	1	Zm00001d024281, Zm00001d028172
.....GO:0052901	spermine:oxygen oxidoreductase (spermidine-forming) activity	2/1319	7/39324	0.0211	1	Zm00001d024281, Zm00001d028172
.....GO:0052895	N1-acetylspermine:oxygen oxidoreductase (N1-acetylspermidine-forming) activity	2/1319	7/39324	0.0211	1	Zm00001d024281, Zm00001d028172
.......GO:0047668	amygdalin beta-glucosidase activity	3/1319	19/39324	0.0244	1	Zm00001d022367, Zm00001d041776, Zm00001d041777
....GO:0015204	urea transmembrane transporter activity	3/1319	19/39324	0.0244	1	Zm00001d011778, Zm00001d027652, Zm00001d051362
..GO:0017056	structural constituent of nuclear pore	6/1319	68/39324	0.0264	1	Zm00001d006845, Zm00001d017625, Zm00001d020695, Zm00001d023700, Zm00001d029142, Zm00001d048040
...GO:0016645	oxidoreductase activity, acting on the CH-NH group of donors	7/1319	87/39324	0.027	1	Zm00001d011890, Zm00001d024281, Zm00001d028172, Zm00001d034967, Zm00001d042117, Zm00001d047441, Zm00001d052079
.....GO:0047952	glycerol-3-phosphate dehydrogenase [NAD(P)+] activity	2/1319	8/39324	0.0275	1	Zm00001d042152, Zm00001d043185
......GO:0043996	histone acetyltransferase activity (H4-K8 specific)	2/1319	8/39324	0.0275	1	Zm00001d016506, Zm00001d033849
......GO:0046972	histone acetyltransferase activity (H4-K16 specific)	2/1319	8/39324	0.0275	1	Zm00001d016506, Zm00001d033849
......GO:0004367	glycerol-3-phosphate dehydrogenase [NAD+] activity	2/1319	8/39324	0.0275	1	Zm00001d042152, Zm00001d043185
.....GO:0050378	UDP-glucuronate 4-epimerase activity	2/1319	8/39324	0.0275	1	Zm00001d018350, Zm00001d028427
....GO:0051879	Hsp90 protein binding	2/1319	8/39324	0.0275	1	Zm00001d002823, Zm00001d034423
..GO:1901681	sulfur compound binding	8/1319	107/39324	0.0277	1	Zm00001d008651, Zm00001d011034, Zm00001d031013, Zm00001d032027, Zm00001d034356, Zm00001d035595, Zm00001d038170, Zm00001d038267
....GO:0016884	carbon-nitrogen ligase activity, with glutamine as amido-N-donor	7/1319	88/39324	0.0285	1	Zm00001d002500, Zm00001d013732, Zm00001d026632, Zm00001d034433, Zm00001d038717, Zm00001d045334, Zm00001d052493
.....GO:0004806	triglyceride lipase activity	6/1319	70/39324	0.03	1	Zm00001d005313, Zm00001d012687, Zm00001d019463, Zm00001d029955, Zm00001d038167, Zm00001d039618
...GO:0003755	peptidyl-prolyl cis-trans isomerase activity	8/1319	110/39324	0.032	1	Zm00001d004243, Zm00001d013010, Zm00001d018213, Zm00001d031432, Zm00001d031569, Zm00001d031696, Zm00001d042372, Zm00001d049932
..GO:0016853	isomerase activity	40/1319	845/39324	0.0328	1	Zm00001d003004, Zm00001d003265, Zm00001d003369, Zm00001d004243, Zm00001d006133, Zm00001d007766, Zm00001d013010, Zm00001d013135, Zm00001d018213, Zm00001d018278, Zm00001d018350, Zm00001d021023, Zm00001d021249, Zm00001d024005, Zm00001d026095, Zm00001d028180, Zm00001d028427, Zm00001d029025, Zm00001d029151, Zm00001d030697, Zm00001d031432, Zm00001d031569, Zm00001d031696, Zm00001d033558, Zm00001d033782,…
....GO:0016758	hexosyltransferase activity	46/1319	1004/39324	0.0328	1	Zm00001d002064, Zm00001d003277, Zm00001d006640, Zm00001d006684, Zm00001d007571, Zm00001d009958, Zm00001d012666, Zm00001d013168, Zm00001d014617, Zm00001d014756, Zm00001d014947, Zm00001d015330, Zm00001d016506, Zm00001d016910, Zm00001d018342, Zm00001d019163, Zm00001d021572, Zm00001d022428, Zm00001d023799, Zm00001d024079, Zm00001d025037, Zm00001d027938, Zm00001d028198, Zm00001d028998, Zm00001d029087,…
...GO:0051744	3,8-divinyl protochlorophyllide a 8-vinyl reductase activity	1/1319	1/39324	0.0335	1	Zm00001d029150
......GO:0080101	phosphatidyl-N-dimethylethanolamine N-methyltransferase activity	1/1319	1/39324	0.0335	1	Zm00001d051063
...GO:0070678	preprotein binding	1/1319	1/39324	0.0335	1	Zm00001d002823
.....GO:0033728	divinyl chlorophyllide a 8-vinyl-reductase activity	1/1319	1/39324	0.0335	1	Zm00001d029150
.....GO:0016595	glutamate binding	1/1319	1/39324	0.0335	1	Zm00001d033990
.....GO:0004159	dihydropyrimidine dehydrogenase (NAD+) activity	1/1319	1/39324	0.0335	1	Zm00001d017966
.....GO:0004104	cholinesterase activity	1/1319	1/39324	0.0335	1	Zm00001d021961
....GO:0016869	intramolecular transferase activity, transferring amino groups	1/1319	1/39324	0.0335	1	Zm00001d038547
.......GO:0015227	acyl carnitine transmembrane transporter activity	1/1319	1/39324	0.0335	1	Zm00001d008974
.....GO:0009007	site-specific DNA-methyltransferase (adenine-specific) activity	1/1319	1/39324	0.0335	1	Zm00001d028128
.....GO:0008752	FMN reductase activity	1/1319	1/39324	0.0335	1	Zm00001d047441
....GO:0032554	purine deoxyribonucleotide binding	1/1319	1/39324	0.0335	1	Zm00001d054107
....GO:0032564	dATP binding	1/1319	1/39324	0.0335	1	Zm00001d054107
....GO:0009917	sterol 5-alpha reductase activity	1/1319	1/39324	0.0335	1	Zm00001d042843
.....GO:0047641	aldose-6-phosphate reductase (NADPH) activity	1/1319	1/39324	0.0335	1	Zm00001d046729
.....GO:0015513	high-affinity secondary active nitrite transmembrane transporter activity	1/1319	1/39324	0.0335	1	Zm00001d046919
.......GO:0051500	D-tyrosyl-tRNA(Tyr) deacylase activity	1/1319	1/39324	0.0335	1	Zm00001d039620
.....GO:0005476	carnitine:acyl carnitine antiporter activity	1/1319	1/39324	0.0335	1	Zm00001d008974
......GO:0009671	nitrate:proton symporter activity	1/1319	1/39324	0.0335	1	Zm00001d046919
....GO:0043817	phosphosulfolactate synthase activity	1/1319	1/39324	0.0335	1	Zm00001d014486
.....GO:0030412	formimidoyltetrahydrofolate cyclodeaminase activity	1/1319	1/39324	0.0335	1	Zm00001d013786
.....GO:0042286	glutamate-1-semialdehyde 2,1-aminomutase activity	1/1319	1/39324	0.0335	1	Zm00001d038547
...GO:1990188	euchromatin binding	1/1319	1/39324	0.0335	1	Zm00001d013416
......GO:0035798	2-alkenal reductase (NADP+) activity	1/1319	1/39324	0.0335	1	Zm00001d032332
......GO:0047131	saccharopine dehydrogenase (NAD+, L-glutamate-forming) activity	1/1319	1/39324	0.0335	1	Zm00001d052079
.......GO:0004147	dihydrolipoamide branched chain acyltransferase activity	1/1319	1/39324	0.0335	1	Zm00001d040670
.....GO:0032558	adenyl deoxyribonucleotide binding	1/1319	1/39324	0.0335	1	Zm00001d054107
.....GO:0047958	glycine:2-oxoglutarate aminotransferase activity	1/1319	1/39324	0.0335	1	Zm00001d007937
.....GO:0017113	dihydropyrimidine dehydrogenase (NADP+) activity	1/1319	1/39324	0.0335	1	Zm00001d017966
...GO:0008569	minus-end-directed microtubule motor activity	1/1319	1/39324	0.0335	1	Zm00001d001928
....GO:0017080	sodium channel regulator activity	1/1319	1/39324	0.0335	1	Zm00001d003428
.....GO:0050524	coenzyme-B sulfoethylthiotransferase activity	1/1319	1/39324	0.0335	1	Zm00001d049018
.....GO:0050616	secologanin synthase activity	1/1319	1/39324	0.0335	1	Zm00001d011417
......GO:0000773	phosphatidyl-N-methylethanolamine N-methyltransferase activity	1/1319	1/39324	0.0335	1	Zm00001d051063
...GO:0004835	tubulin-tyrosine ligase activity	1/1319	1/39324	0.0335	1	Zm00001d048282
...GO:0016885	ligase activity, forming carbon-carbon bonds	2/1319	9/39324	0.0346	1	Zm00001d031013, Zm00001d033579
....GO:0001872	(1->3)-beta-D-glucan binding	2/1319	9/39324	0.0346	1	Zm00001d022059, Zm00001d034062
.....GO:0015038	glutathione disulfide oxidoreductase activity	2/1319	9/39324	0.0346	1	Zm00001d011034, Zm00001d035595
....GO:0016421	CoA carboxylase activity	2/1319	9/39324	0.0346	1	Zm00001d031013, Zm00001d033579
......GO:0043995	histone acetyltransferase activity (H4-K5 specific)	2/1319	9/39324	0.0346	1	Zm00001d016506, Zm00001d033849
..GO:0004601	peroxidase activity	17/1319	301/39324	0.035	1	Zm00001d003381, Zm00001d008841, Zm00001d010409, Zm00001d010924, Zm00001d014601, Zm00001d018298, Zm00001d019463, Zm00001d020786, Zm00001d020808, Zm00001d036801, Zm00001d039566, Zm00001d040805, Zm00001d046682, Zm00001d047542, Zm00001d047548, Zm00001d049071, Zm00001d053788
...GO:0044620	ACP phosphopantetheine attachment site binding	3/1319	22/39324	0.0361	1	Zm00001d023887, Zm00001d036137, Zm00001d045387
...GO:0000036	acyl carrier activity	3/1319	22/39324	0.0361	1	Zm00001d023887, Zm00001d036137, Zm00001d045387
..GO:0140414	phosphopantetheine-dependent carrier activity	3/1319	22/39324	0.0361	1	Zm00001d023887, Zm00001d036137, Zm00001d045387
..GO:0051192	prosthetic group binding	3/1319	22/39324	0.0361	1	Zm00001d023887, Zm00001d036137, Zm00001d045387
...GO:0016684	oxidoreductase activity, acting on peroxide as acceptor	17/1319	303/39324	0.0361	1	Zm00001d003381, Zm00001d008841, Zm00001d010409, Zm00001d010924, Zm00001d014601, Zm00001d018298, Zm00001d019463, Zm00001d020786, Zm00001d020808, Zm00001d036801, Zm00001d039566, Zm00001d040805, Zm00001d046682, Zm00001d047542, Zm00001d047548, Zm00001d049071, Zm00001d053788
....GO:0015036	disulfide oxidoreductase activity	12/1319	188/39324	0.0375	1	Zm00001d002685, Zm00001d010594, Zm00001d011034, Zm00001d013927, Zm00001d017379, Zm00001d023869, Zm00001d028992, Zm00001d030867, Zm00001d035595, Zm00001d039011, Zm00001d048720, Zm00001d054107
....GO:0016405	CoA-ligase activity	4/1319	38/39324	0.0377	1	Zm00001d015025, Zm00001d037318, Zm00001d047663, Zm00001d053127
....GO:0016298	lipase activity	16/1319	275/39324	0.0406	1	Zm00001d005313, Zm00001d006257, Zm00001d007079, Zm00001d012687, Zm00001d013406, Zm00001d014918, Zm00001d019463, Zm00001d021961, Zm00001d029955, Zm00001d031892, Zm00001d033797, Zm00001d034917, Zm00001d038167, Zm00001d039618, Zm00001d040205, Zm00001d048137
.GO:0140104	molecular carrier activity	4/1319	39/39324	0.0409	1	Zm00001d002611, Zm00001d023887, Zm00001d036137, Zm00001d045387
...GO:0000170	sphingosine hydroxylase activity	2/1319	10/39324	0.0423	1	Zm00001d006920, Zm00001d037225
.....GO:0004084	branched-chain-amino-acid transaminase activity	2/1319	10/39324	0.0423	1	Zm00001d028303, Zm00001d029848
......GO:0004021	L-alanine:2-oxoglutarate aminotransferase activity	2/1319	10/39324	0.0423	1	Zm00001d007937, Zm00001d030557
...GO:0004016	adenylate cyclase activity	2/1319	10/39324	0.0423	1	Zm00001d017071, Zm00001d047045
.....GO:0047635	alanine-oxo-acid transaminase activity	2/1319	10/39324	0.0423	1	Zm00001d007937, Zm00001d030557
.....GO:0016707	gibberellin 3-beta-dioxygenase activity	2/1319	10/39324	0.0423	1	Zm00001d003311, Zm00001d012212
...GO:0016872	intramolecular lyase activity	4/1319	40/39324	0.0443	1	Zm00001d018278, Zm00001d028180, Zm00001d037652, Zm00001d048201
.......GO:0047205	quinate O-hydroxycinnamoyltransferase activity	3/1319	24/39324	0.0451	1	Zm00001d012274, Zm00001d020530, Zm00001d033989
....GO:0008234	cysteine-type peptidase activity	7/1319	1027/39324	2.51e-06	0.00829	Zm00001d012480, Zm00001d015319, Zm00001d016964, Zm00001d024322, Zm00001d031436, Zm00001d044532, Zm00001d045028
...GO:0003678	DNA helicase activity	10/1319	999/39324	4.35e-06	0.0143	Zm00001d006788, Zm00001d007233, Zm00001d008810, Zm00001d009331, Zm00001d016964, Zm00001d022468, Zm00001d028320, Zm00001d030614, Zm00001d032606, Zm00001d032916
...GO:0140097	catalytic activity, acting on DNA	24/1319	1541/39324	1.79e-05	0.0592	Zm00001d002488, Zm00001d005812, Zm00001d006788, Zm00001d007233, Zm00001d007766, Zm00001d008810, Zm00001d009230, Zm00001d009331, Zm00001d012611, Zm00001d016964, Zm00001d022468, Zm00001d026291, Zm00001d028128, Zm00001d028320, Zm00001d030614, Zm00001d032606, Zm00001d032916, Zm00001d038752, Zm00001d040416, Zm00001d042663, Zm00001d046453, Zm00001d047501, Zm00001d049648, Zm00001d052496
..GO:0008094	ATP-dependent activity, acting on DNA	14/1319	1097/39324	2.56e-05	0.0846	Zm00001d006788, Zm00001d007233, Zm00001d008810, Zm00001d009331, Zm00001d016964, Zm00001d022468, Zm00001d028320, Zm00001d030614, Zm00001d032606, Zm00001d032916, Zm00001d038752, Zm00001d040416, Zm00001d049648, Zm00001d052496
..GO:0004386	helicase activity	22/1319	1361/39324	0.000115	0.379	Zm00001d006059, Zm00001d006113, Zm00001d006160, Zm00001d006788, Zm00001d007233, Zm00001d008810, Zm00001d009331, Zm00001d010183, Zm00001d016076, Zm00001d016964, Zm00001d022468, Zm00001d027973, Zm00001d028320, Zm00001d030614, Zm00001d032606, Zm00001d032916, Zm00001d033640, Zm00001d036499, Zm00001d037148, Zm00001d046729, Zm00001d047912, Zm00001d051617
..GO:0140640	catalytic activity, acting on a nucleic acid	59/1319	2768/39324	0.00012	0.397	Zm00001d002488, Zm00001d002537, Zm00001d003378, Zm00001d003999, Zm00001d004362, Zm00001d005812, Zm00001d006059, Zm00001d006113, Zm00001d006160, Zm00001d006788, Zm00001d006794, Zm00001d007233, Zm00001d007766, Zm00001d008810, Zm00001d009230, Zm00001d009331, Zm00001d009879, Zm00001d010183, Zm00001d012611, Zm00001d012956, Zm00001d013163, Zm00001d013489, Zm00001d015210, Zm00001d016076, Zm00001d016964,…
.GO:0140657	ATP-dependent activity	43/1319	2142/39324	0.000201	0.665	Zm00001d001928, Zm00001d003368, Zm00001d006059, Zm00001d006113, Zm00001d006160, Zm00001d006788, Zm00001d007233, Zm00001d008810, Zm00001d009331, Zm00001d010183, Zm00001d010519, Zm00001d011220, Zm00001d012763, Zm00001d013264, Zm00001d015829, Zm00001d016076, Zm00001d016964, Zm00001d022468, Zm00001d023841, Zm00001d026352, Zm00001d027973, Zm00001d028320, Zm00001d030614, Zm00001d030698, Zm00001d032606,…
...GO:0008233	peptidase activity	49/1319	2229/39324	0.00129	1	Zm00001d001771, Zm00001d002323, Zm00001d002347, Zm00001d003508, Zm00001d003757, Zm00001d004700, Zm00001d005146, Zm00001d005859, Zm00001d009613, Zm00001d009775, Zm00001d010723, Zm00001d011220, Zm00001d012010, Zm00001d012480, Zm00001d012956, Zm00001d013163, Zm00001d014315, Zm00001d014486, Zm00001d014688, Zm00001d015319, Zm00001d016964, Zm00001d021544, Zm00001d021981, Zm00001d024322, Zm00001d029979,…
..GO:0140096	catalytic activity, acting on a protein	198/1319	7199/39324	0.00143	1	Zm00001d000016, Zm00001d000346, Zm00001d001771, Zm00001d001993, Zm00001d002185, Zm00001d002323, Zm00001d002347, Zm00001d002685, Zm00001d002770, Zm00001d003004, Zm00001d003072, Zm00001d003508, Zm00001d003757, Zm00001d004209, Zm00001d004243, Zm00001d004700, Zm00001d005071, Zm00001d005146, Zm00001d005252, Zm00001d005859, Zm00001d005978, Zm00001d006420, Zm00001d006640, Zm00001d007164, Zm00001d007254,…
....GO:0016881	acid-amino acid ligase activity	3/1319	358/39324	0.00442	1	Zm00001d020332, Zm00001d020416, Zm00001d048282
...GO:0016875	ligase activity, forming carbon-oxygen bonds	0/1319	177/39324	0.00505	1
....GO:0004812	aminoacyl-tRNA ligase activity	0/1319	177/39324	0.00505	1
....GO:0004722	protein serine/threonine phosphatase activity	3/1319	328/39324	0.00816	1	Zm00001d005071, Zm00001d025055, Zm00001d028574
....GO:0015399	primary active transmembrane transporter activity	7/1319	507/39324	0.00874	1	Zm00001d005114, Zm00001d013425, Zm00001d015829, Zm00001d026352, Zm00001d030698, Zm00001d044798, Zm00001d048479
..GO:0030674	protein-macromolecule adaptor activity	0/1319	157/39324	0.0115	1
..GO:0042626	ATPase-coupled transmembrane transporter activity	5/1319	393/39324	0.016	1	Zm00001d015829, Zm00001d026352, Zm00001d030698, Zm00001d044798, Zm00001d048479
..GO:0003735	structural constituent of ribosome	17/1319	861/39324	0.0211	1	Zm00001d003007, Zm00001d010994, Zm00001d011513, Zm00001d013211, Zm00001d013332, Zm00001d013730, Zm00001d014090, Zm00001d014749, Zm00001d015319, Zm00001d017659, Zm00001d025932, Zm00001d028641, Zm00001d039348, Zm00001d042589, Zm00001d044328, Zm00001d049647, Zm00001d049789
...GO:0016772	transferase activity, transferring phosphorus-containing groups	135/1319	4829/39324	0.0211	1	Zm00001d000346, Zm00001d001993, Zm00001d002347, Zm00001d002520, Zm00001d002537, Zm00001d002770, Zm00001d002940, Zm00001d003072, Zm00001d003378, Zm00001d003999, Zm00001d005047, Zm00001d005252, Zm00001d006420, Zm00001d007164, Zm00001d007254, Zm00001d007274, Zm00001d007313, Zm00001d008409, Zm00001d008874, Zm00001d010200, Zm00001d010258, Zm00001d010321, Zm00001d010586, Zm00001d010700, Zm00001d010961,…
...GO:0003676	nucleic acid binding	285/1319	9545/39324	0.0222	1	Zm00001d000039, Zm00001d001951, Zm00001d001952, Zm00001d001989, Zm00001d002488, Zm00001d002512, Zm00001d002754, Zm00001d002823, Zm00001d003007, Zm00001d003369, Zm00001d003378, Zm00001d003451, Zm00001d004497, Zm00001d004881, Zm00001d005694, Zm00001d005773, Zm00001d005798, Zm00001d005812, Zm00001d005888, Zm00001d006059, Zm00001d006113, Zm00001d006143, Zm00001d006158, Zm00001d006160, Zm00001d006547,…
.GO:0060090	molecular adaptor activity	1/1319	195/39324	0.0248	1	Zm00001d053906
......GO:0101005	deubiquitinase activity	1/1319	172/39324	0.0331	1	Zm00001d015319
.GO:0045182	translation regulator activity	10/1319	563/39324	0.0332	1	Zm00001d001951, Zm00001d002512, Zm00001d012520, Zm00001d022241, Zm00001d030697, Zm00001d034524, Zm00001d043074, Zm00001d043955, Zm00001d044479, Zm00001d047912
.....GO:0008514	organic anion transmembrane transporter activity	1/1319	179/39324	0.034	1	Zm00001d008974
....GO:0008242	omega peptidase activity	1/1319	181/39324	0.0345	1	Zm00001d015319
.....GO:0016791	phosphatase activity	18/1319	861/39324	0.0349	1	Zm00001d005071, Zm00001d008866, Zm00001d017071, Zm00001d017863, Zm00001d018635, Zm00001d025055, Zm00001d028574, Zm00001d029208, Zm00001d029371, Zm00001d030277, Zm00001d030767, Zm00001d037680, Zm00001d046281, Zm00001d047045, Zm00001d048765, Zm00001d051128, Zm00001d051812, Zm00001d052137
.....GO:0003964	RNA-directed DNA polymerase activity	0/1319	119/39324	0.0361	1
...GO:0008135	translation factor activity, RNA binding	10/1319	552/39324	0.0421	1	Zm00001d001951, Zm00001d002512, Zm00001d012520, Zm00001d022241, Zm00001d030697, Zm00001d034524, Zm00001d043074, Zm00001d043955, Zm00001d044479, Zm00001d047912
..GO:0090079	translation regulator activity, nucleic acid binding	10/1319	557/39324	0.0425	1	Zm00001d001951, Zm00001d002512, Zm00001d012520, Zm00001d022241, Zm00001d030697, Zm00001d034524, Zm00001d043074, Zm00001d043955, Zm00001d044479, Zm00001d047912
.....GO:0004843	thiol-dependent deubiquitinase	1/1319	164/39324	0.0475	1	Zm00001d015319
....GO:0030695	GTPase regulator activity	5/1319	342/39324	0.0489	1	Zm00001d003428, Zm00001d007081, Zm00001d026120, Zm00001d039851, Zm00001d045476

## Sheet: Table S5
Table S5. Heat expressed only (heo) eGenes identified in the study.
ENSRNA049463813
ENSRNA049477741
ENSRNA049478426
ENSRNA049997555
Zm00001d000524
Zm00001d000736
Zm00001d000745
Zm00001d000842
Zm00001d000853
Zm00001d000909
Zm00001d001083
Zm00001d001666
Zm00001d001672
Zm00001d001791
Zm00001d002033
Zm00001d002056
Zm00001d002098
Zm00001d002287
Zm00001d002320
Zm00001d002592
Zm00001d002678
Zm00001d002754
Zm00001d002879
Zm00001d002901
Zm00001d003004
Zm00001d003102
Zm00001d003227
Zm00001d003266
Zm00001d003278
Zm00001d003294
Zm00001d003381
Zm00001d003431
Zm00001d003554
Zm00001d003996
Zm00001d003999
Zm00001d004090
Zm00001d004209
Zm00001d004339
Zm00001d004640
Zm00001d004924
Zm00001d004972
Zm00001d005071
Zm00001d005252
Zm00001d005454
Zm00001d005699
Zm00001d005757
Zm00001d005849
Zm00001d005851
Zm00001d005885
Zm00001d006066
Zm00001d006143
Zm00001d006294
Zm00001d006300
Zm00001d006503
Zm00001d006575
Zm00001d006591
Zm00001d006604
Zm00001d006672
Zm00001d006705
Zm00001d006828
Zm00001d006898
Zm00001d007082
Zm00001d007164
Zm00001d007172
Zm00001d007205
Zm00001d007233
Zm00001d007271
Zm00001d007411
Zm00001d007637
Zm00001d007702
Zm00001d007710
Zm00001d007814
Zm00001d007845
Zm00001d007877
Zm00001d007927
Zm00001d008068
Zm00001d008199
Zm00001d008223
Zm00001d008316
Zm00001d008535
Zm00001d008570
Zm00001d008577
Zm00001d008812
Zm00001d008814
Zm00001d008841
Zm00001d008903
Zm00001d008983
Zm00001d009070
Zm00001d009160
Zm00001d009391
Zm00001d009448
Zm00001d009735
Zm00001d009958
Zm00001d009960
Zm00001d010044
Zm00001d010131
Zm00001d010183
Zm00001d010360
Zm00001d010515
Zm00001d010586
Zm00001d010652
Zm00001d010670
Zm00001d010671
Zm00001d010759
Zm00001d010785
Zm00001d010828
Zm00001d010884
Zm00001d011312
Zm00001d011520
Zm00001d011577
Zm00001d011631
Zm00001d011639
Zm00001d011762
Zm00001d011771
Zm00001d011869
Zm00001d011952
Zm00001d011987
Zm00001d012010
Zm00001d012015
Zm00001d012048
Zm00001d012092
Zm00001d012158
Zm00001d012292
Zm00001d012293
Zm00001d012467
Zm00001d012508
Zm00001d012512
Zm00001d012520
Zm00001d012693
Zm00001d012779
Zm00001d012836
Zm00001d013097
Zm00001d013109
Zm00001d013343
Zm00001d013378
Zm00001d013519
Zm00001d013659
Zm00001d013907
Zm00001d013941
Zm00001d013955
Zm00001d014007
Zm00001d014066
Zm00001d014070
Zm00001d014083
Zm00001d014133
Zm00001d014166
Zm00001d014204
Zm00001d014599
Zm00001d014601
Zm00001d014617
Zm00001d014650
Zm00001d014682
Zm00001d014703
Zm00001d014736
Zm00001d014970
Zm00001d015028
Zm00001d015140
Zm00001d015291
Zm00001d015309
Zm00001d015320
Zm00001d015330
Zm00001d015354
Zm00001d016076
Zm00001d016085
Zm00001d016273
Zm00001d016545
Zm00001d016607
Zm00001d016650
Zm00001d016839
Zm00001d016950
Zm00001d016973
Zm00001d017201
Zm00001d017213
Zm00001d017256
Zm00001d017268
Zm00001d017280
Zm00001d017366
Zm00001d017422
Zm00001d017461
Zm00001d017618
Zm00001d017678
Zm00001d017698
Zm00001d017715
Zm00001d017813
Zm00001d017852
Zm00001d017906
Zm00001d017989
Zm00001d018045
Zm00001d018414
Zm00001d018534
Zm00001d018635
Zm00001d018705
Zm00001d018744
Zm00001d018830
Zm00001d018854
Zm00001d018882
Zm00001d018964
Zm00001d018989
Zm00001d018998
Zm00001d019000
Zm00001d019043
Zm00001d019116
Zm00001d019226
Zm00001d019420
Zm00001d019446
Zm00001d019704
Zm00001d020032
Zm00001d020256
Zm00001d020631
Zm00001d020705
Zm00001d020925
Zm00001d020976
Zm00001d021056
Zm00001d021204
Zm00001d021216
Zm00001d021251
Zm00001d021254
Zm00001d021411
Zm00001d021457
Zm00001d021761
Zm00001d021778
Zm00001d021791
Zm00001d021882
Zm00001d021901
Zm00001d021934
Zm00001d021943
Zm00001d021949
Zm00001d021980
Zm00001d022059
Zm00001d022101
Zm00001d022109
Zm00001d022204
Zm00001d022360
Zm00001d022415
Zm00001d022454
Zm00001d022473
Zm00001d022479
Zm00001d022480
Zm00001d022598
Zm00001d022653
Zm00001d022714
Zm00001d023037
Zm00001d023387
Zm00001d023462
Zm00001d023477
Zm00001d023646
Zm00001d023671
Zm00001d023680
Zm00001d023700
Zm00001d023710
Zm00001d023732
Zm00001d023799
Zm00001d024047
Zm00001d024757
Zm00001d024867
Zm00001d025055
Zm00001d025337
Zm00001d025472
Zm00001d025508
Zm00001d025836
Zm00001d025862
Zm00001d025900
Zm00001d025991
Zm00001d026006
Zm00001d026014
Zm00001d026039
Zm00001d026060
Zm00001d026166
Zm00001d026189
Zm00001d026454
Zm00001d026478
Zm00001d026737
Zm00001d027058
Zm00001d027289
Zm00001d027348
Zm00001d027355
Zm00001d027404
Zm00001d027411
Zm00001d027441
Zm00001d027504
Zm00001d027554
Zm00001d027621
Zm00001d027649
Zm00001d027720
Zm00001d027753
Zm00001d027873
Zm00001d027897
Zm00001d027937
Zm00001d027998
Zm00001d028107
Zm00001d028170
Zm00001d028243
Zm00001d028270
Zm00001d028398
Zm00001d028556
Zm00001d028561
Zm00001d028574
Zm00001d028588
Zm00001d028664
Zm00001d028697
Zm00001d028718
Zm00001d028749
Zm00001d028821
Zm00001d028935
Zm00001d028953
Zm00001d029025
Zm00001d029139
Zm00001d029154
Zm00001d029386
Zm00001d029417
Zm00001d029525
Zm00001d029715
Zm00001d029839
Zm00001d029946
Zm00001d029969
Zm00001d030038
Zm00001d030276
Zm00001d030277
Zm00001d030347
Zm00001d030562
Zm00001d030698
Zm00001d030754
Zm00001d030910
Zm00001d030915
Zm00001d030985
Zm00001d031051
Zm00001d031091
Zm00001d031167
Zm00001d031436
Zm00001d031437
Zm00001d031618
Zm00001d031678
Zm00001d031736
Zm00001d031773
Zm00001d031835
Zm00001d032094
Zm00001d032138
Zm00001d032261
Zm00001d032501
Zm00001d032578
Zm00001d032625
Zm00001d032655
Zm00001d032922
Zm00001d033188
Zm00001d033231
Zm00001d033340
Zm00001d033369
Zm00001d033541
Zm00001d033553
Zm00001d033711
Zm00001d033731
Zm00001d033848
Zm00001d033849
Zm00001d033987
Zm00001d033990
Zm00001d034062
Zm00001d034088
Zm00001d034240
Zm00001d034353
Zm00001d034360
Zm00001d034572
Zm00001d034643
Zm00001d034651
Zm00001d034674
Zm00001d034773
Zm00001d034882
Zm00001d034967
Zm00001d035134
Zm00001d035214
Zm00001d035267
Zm00001d035294
Zm00001d035558
Zm00001d035683
Zm00001d035689
Zm00001d036313
Zm00001d036398
Zm00001d036545
Zm00001d036703
Zm00001d036711
Zm00001d037232
Zm00001d037306
Zm00001d037334
Zm00001d037631
Zm00001d037768
Zm00001d037870
Zm00001d037894
Zm00001d037920
Zm00001d037977
Zm00001d038122
Zm00001d038176
Zm00001d038178
Zm00001d038192
Zm00001d038309
Zm00001d038332
Zm00001d038470
Zm00001d038585
Zm00001d038609
Zm00001d038760
Zm00001d038863
Zm00001d038907
Zm00001d038913
Zm00001d039085
Zm00001d039210
Zm00001d039251
Zm00001d039480
Zm00001d039527
Zm00001d039895
Zm00001d039942
Zm00001d040266
Zm00001d040518
Zm00001d040561
Zm00001d041065
Zm00001d041152
Zm00001d041221
Zm00001d041282
Zm00001d041464
Zm00001d041672
Zm00001d041700
Zm00001d041713
Zm00001d041753
Zm00001d042014
Zm00001d042389
Zm00001d042447
Zm00001d042550
Zm00001d042611
Zm00001d042660
Zm00001d042765
Zm00001d042898
Zm00001d043044
Zm00001d043071
Zm00001d043121
Zm00001d043386
Zm00001d043390
Zm00001d043429
Zm00001d043446
Zm00001d043558
Zm00001d043741
Zm00001d043789
Zm00001d043913
Zm00001d043921
Zm00001d043932
Zm00001d044005
Zm00001d044074
Zm00001d044078
Zm00001d044079
Zm00001d044769
Zm00001d044825
Zm00001d044874
Zm00001d044923
Zm00001d044944
Zm00001d045175
Zm00001d045254
Zm00001d045338
Zm00001d045445
Zm00001d046374
Zm00001d046471
Zm00001d046626
Zm00001d046632
Zm00001d046784
Zm00001d046865
Zm00001d046888
Zm00001d047130
Zm00001d047170
Zm00001d047339
Zm00001d047482
Zm00001d047542
Zm00001d047712
Zm00001d047774
Zm00001d047820
Zm00001d047841
Zm00001d047917
Zm00001d048025
Zm00001d048145
Zm00001d048219
Zm00001d048226
Zm00001d048247
Zm00001d048888
Zm00001d048923
Zm00001d048947
Zm00001d048969
Zm00001d049011
Zm00001d049218
Zm00001d049505
Zm00001d049565
Zm00001d049630
Zm00001d049648
Zm00001d049789
Zm00001d049813
Zm00001d049932
Zm00001d050198
Zm00001d050302
Zm00001d050697
Zm00001d050754
Zm00001d051104
Zm00001d051111
Zm00001d051339
Zm00001d051366
Zm00001d051415
Zm00001d051591
Zm00001d051689
Zm00001d051812
Zm00001d051843
Zm00001d052027
Zm00001d052051
Zm00001d052103
Zm00001d052122
Zm00001d052162
Zm00001d052206
Zm00001d052372
Zm00001d052386
Zm00001d052415
Zm00001d052474
Zm00001d052523
Zm00001d052717
Zm00001d052871
Zm00001d052880
Zm00001d052926
Zm00001d053682

## Sheet: Table S6
Table S6. Identified reQTLs and regulated reGenes in the study.
Gene	SNP	RefCtrlExp	RefHeatExp	AltCtrlExp	AltHeatExp	RefLog2	AltLog2	FDR
Zm00001d030549	S1_143282205	42.7747	19.4513	19.6819	57.7667	-1.09791	1.50663	3.06e-19
Zm00001d017187	S5_188281889	20.8899	42.0395	14.735	103.111	0.975398	2.72607	2.13e-17
Zm00001d006488	S2_209688371	19.7023	16.6982	19.1436	40.1396	-0.22619	1.03021	1.64e-15
Zm00001d004707	S2_132447322	24.0458	19.6823	26.8787	15.7669	-0.276175	-0.733546	1.01e-14
Zm00001d016388	S5_160389695	9.30434	11.3135	6.7221	15.2332	0.25699	1.07189	1.9e-13
Zm00001d005834	S2_190350649	6.62187	8.67518	4.16288	11.2584	0.344143	1.24752	2.53e-13
Zm00001d005114	S2_159063840	12.7139	33.8432	9.00974	47.6772	1.34524	2.28184	6.54e-13
Zm00001d042183	S3_155333793	20.6986	23.6533	17.8665	63.1831	0.184183	1.76636	6.65e-13
Zm00001d029872	S1_91250632	20.2711	33.06	16.1109	50.0341	0.679181	1.57654	8.1e-13
Zm00001d018660	S7_2105111	5.08986	2.1189	3.18793	4.54261	-0.965371	0.404328	9.64e-13
Zm00001d029218	S1_62732678	25.2931	50.2187	10.9604	86.019	0.961984	2.86307	1.33e-12
Zm00001d020727	S7_130345778	120.686	58.8406	164.039	57.9546	-1.02397	-1.48513	1.35e-12
Zm00001d050089	S4_65210754	177.688	247.391	147.22	267.199	0.475169	0.855559	1.44e-12
Zm00001d034886	S1_304715129	61.6854	34.7626	50.4519	37.3338	-0.809679	-0.424606	4.06e-12
Zm00001d006595	S2_211790180	4.09528	4.10132	2.62424	8.04973	0.00171056	1.3202	6.27e-12
Zm00001d045109	S9_13084910	147.828	128.343	142.369	163.532	-0.202441	0.19863	1.05e-11
Zm00001d050910	S4_130225335	41.2182	43.9237	52.5081	41.9218	0.0896106	-0.318048	2.26e-11
Zm00001d028641	S1_41590843	9.69386	45.4245	7.54269	56.489	2.1181	2.75052	3e-11
Zm00001d053080	S4_212716184	6.41617	12.7568	8.2828	7.10291	0.891404	-0.196121	6.3e-11
Zm00001d021526	S7_155154275	523.501	450.938	554.036	351.546	-0.214823	-0.654769	2.01e-10
Zm00001d028550	S1_39104105	12.2565	7.77008	15.5383	4.99851	-0.596037	-1.46313	3.03e-10
Zm00001d012816	S5_638203	29.1602	19.9973	58.6105	18.4014	-0.52244	-1.61941	3.53e-10
Zm00001d006595	S2_211793670	4.31586	4.26405	2.45113	7.10965	-0.014128	1.23257	3.66e-10
Zm00001d029218	S1_62745479	11.6839	63.9088	30.9037	54.3385	2.35541	0.794558	3.72e-10
Zm00001d002611	S2_16721310	35.7388	82.6671	41.645	45.5128	1.18736	0.125251	5.42e-10
Zm00001d039859	S3_16954313	1.41711	25.4007	39.4149	13.3088	3.44922	-1.49798	6.41e-10
Zm00001d046322	S9_80349815	2.6651	13.4548	6.06066	5.54479	1.97962	-0.109456	9.73e-10
Zm00001d020810	S7_133608061	7.90721	13.3018	9.60995	10.6752	0.683153	0.13803	1.65e-09
Zm00001d020810	S7_133608654	7.90721	13.5936	8.82956	10.9435	0.712292	0.281028	1.87e-09
Zm00001d029429	S1_70219664	10.8119	22.1811	12.6619	14.3925	0.972702	0.172074	1.98e-09
Zm00001d018370	S5_219419586	210.244	183.205	150.981	198.14	-0.197598	0.38989	3.61e-09
Zm00001d033786	S1_273676146	34.2054	80.0402	79.3615	82.1698	1.20284	0.0495546	5.14e-09
Zm00001d049539	S4_33796464	0.456538	1.20469	0.870795	0.513379	0.598031	-0.305878	5.29e-09
Zm00001d037473	S6_126449255	83.8952	135.447	96.1053	118.076	0.684588	0.294259	5.48e-09
Zm00001d047302	S9_126208508	37.1596	226.408	39.3359	85.7035	2.57516	1.10403	6.23e-09
Zm00001d032010	S1_209339042	24.3132	19.597	23.1616	24.5594	-0.297455	0.0811342	1.37e-08
Zm00001d007090	S2_221950013	23.4224	32.6112	25.4136	18.5637	0.460734	-0.433103	1.47e-08
Zm00001d047583	S9_136358517	16.6774	15.8502	15.6033	8.82756	-0.0691427	-0.756566	1.6e-08
Zm00001d047765	S9_141342059	189.605	122.298	118.357	269.092	-0.628435	1.17817	2.18e-08
Zm00001d042626	S3_174360674	12.5287	27.652	9.26571	30.2042	1.08261	1.60391	4.31e-08
Zm00001d006794	S2_216886737	1.69116	5.5689	3.91362	6.36177	1.28742	0.583266	4.32e-08
Zm00001d032301	S1_221130482	230.552	209.275	240.277	158.922	-0.139059	-0.593315	5.67e-08
Zm00001d049734	S4_41953565	81.3803	67.4634	75.9179	85.1565	-0.266966	0.16364	5.77e-08
Zm00001d024379	S10_68164640	78.9408	106.436	46.8723	139.823	0.426476	1.55662	8.71e-08
Zm00001d053265	S4_223201693	28.2697	38.7051	28.3762	15.7144	0.439916	-0.813551	9.96e-08
Zm00001d028776	S1_46189705	8.48979	6.0756	5.65269	7.69092	-0.423524	0.385571	1.07e-07
Zm00001d044987	S9_9413487	10.4279	32.5111	9.69226	16.7672	1.55208	0.732647	1.33e-07
Zm00001d033186	S1_253269067	7.52782	17.6152	10.1302	17.6551	1.12623	0.745087	1.69e-07
Zm00001d044023	S3_217002263	20.9565	36.7452	20.6307	20.7561	0.781643	0.00833732	1.7e-07
Zm00001d047681	S9_139149131	13.6839	6.03385	12.6585	14.3345	-1.06185	0.166981	2.01e-07
Zm00001d014771	S5_62614670	55.8808	45.0309	57.2848	35.6818	-0.305338	-0.668056	2.07e-07
Zm00001d041831	S3_139605789	23.1152	18.7849	26.9555	16.7799	-0.285543	-0.652888	2.2e-07
Zm00001d043517	S3_202649781	39.4382	19.7947	20.3377	27.9849	-0.959504	0.441899	2.51e-07
Zm00001d003950	S2_71780103	66.3535	58.7087	44.7366	50.7664	-0.173813	0.178667	4.01e-07
Zm00001d029557	S1_75405334	125.306	451.387	205.927	602.537	1.84064	1.54432	4.89e-07
Zm00001d050043	S4_61390710	347.658	462.641	312.467	315.559	0.411194	0.0141611	6.76e-07
Zm00001d040689	S3_58545841	20.0106	19.5667	16.0862	22.7019	-0.0308098	0.472166	6.92e-07
Zm00001d005460	S2_175013206	11.2297	15.9393	10.0414	47.2403	0.469986	2.12732	7.21e-07
Zm00001d032162	S1_215115670	28.1869	27.5899	26.3162	36.6428	-0.0298151	0.462619	7.45e-07
Zm00001d041475	S3_122399653	13.6138	15.8601	9.72413	16.398	0.206279	0.69806	8.38e-07
Zm00001d005199	S2_163455111	9.70136	9.31647	7.83214	13.7649	-0.0528443	0.741333	8.53e-07
Zm00001d006855	S2_217964359	2.84101	2.26575	3.40862	12.2474	-0.234071	1.58731	1.52e-06
Zm00001d002145	S2_6742823	12.2736	12.6077	19.2919	11.8905	0.0358641	-0.6546	1.6e-06
Zm00001d040322	S3_38201761	26.9771	35.5759	27.0582	25.9447	0.386651	-0.0584226	1.63e-06
Zm00001d044728	S9_637856	1.56358	118.943	5.5707	123.628	5.54805	4.24544	1.67e-06
Zm00001d043497	S3_201982762	46.6442	49.3577	60.2546	53.5742	0.0799136	-0.1666	1.7e-06
Zm00001d049867	S4_49648350	33.8376	103.743	38.6604	41.6695	1.58813	0.105505	1.75e-06
Zm00001d019217	S7_22314142	190.803	116.341	152.184	134.955	-0.708923	-0.17214	1.79e-06
Zm00001d004737	S2_135037118	19.8593	25.1167	14.2535	24.1779	0.324282	0.723022	2.29e-06
Zm00001d030549	S1_143976335	45.0012	20.5483	24.2049	40.3851	-1.0941	0.715404	2.68e-06
Zm00001d045370	S9_19935405	1.9788	6.72403	1.73416	2.25598	1.37462	0.251997	2.85e-06
Zm00001d021416	S7_151554773	88.551	124.789	121.929	121.474	0.490228	-0.005345	3.19e-06
Zm00001d046348	S9_83446563	19.9598	15.5078	20.1609	11.5855	-0.344475	-0.749642	3.65e-06
Zm00001d018309	S5_218238393	94.2643	73.376	89.7704	43.9505	-0.357097	-1.01389	4.27e-06
Zm00001d020541	S7_121684852	13.2805	18.1369	18.4362	18.4263	0.422315	-0.000731768	4.31e-06
Zm00001d014715	S5_60300696	212.444	228.026	180.249	160.339	0.10165	-0.167878	4.32e-06
Zm00001d025581	S10_123000865	22.1878	21.1046	18.8726	24.8943	-0.069021	0.381858	6.29e-06
Zm00001d002942	S2_27771339	23.4803	26.8367	34.3044	30.1962	0.185365	-0.178478	7.07e-06
Zm00001d048687	S4_3254178	1.96128	4.54787	1.92693	16.6492	0.90571	2.59214	7.21e-06
Zm00001d014422	S5_46670844	10.0043	17.2857	15.7667	14.6171	0.732647	-0.10248	7.43e-06
Zm00001d025665	S10_125373703	28.623	121.184	15.9539	118.895	2.04426	2.82208	8.96e-06
Zm00001d020727	S7_130393639	136.037	55.1433	120.655	72.1384	-1.28738	-0.734098	9.18e-06
Zm00001d041945	S3_144771115	83.0897	40.8628	42.7556	35.1273	-1.00626	-0.276378	9.37e-06
Zm00001d029036	S1_55564464	51.2815	62.5485	52.4412	47.5989	0.281556	-0.137029	9.5e-06
Zm00001d031065	S1_175632710	6.84263	17.181	7.20324	27.1757	1.21302	1.78018	9.68e-06
Zm00001d053660	S4_238368221	7.56743	11.3441	13.0384	10.4224	0.526881	-0.297507	9.83e-06
Zm00001d013290	S5_7920365	27.2238	48.4436	39.2771	48.7692	0.808873	0.305294	1.06e-05
Zm00001d004976	S2_151849775	25.6787	36.8077	25.117	44.337	0.502995	0.795702	1.79e-05
Zm00001d040789	S3_65986978	57.6202	63.3785	73.0058	67.8287	0.135182	-0.104627	1.86e-05
Zm00001d004976	S2_152586046	24.9009	38.2462	28.2665	37.6164	0.599551	0.399966	2.04e-05
Zm00001d013862	S5_23182542	19.0706	12.7965	12.6855	4.9093	-0.540788	-1.21159	2.19e-05
Zm00001d045233	S9_16750116	13.0461	9.16266	8.73243	9.41603	-0.466893	0.0979324	2.4e-05
Zm00001d026143	S10_139779407	2.87624	2.93988	6.18749	2.48723	0.0234956	-1.04341	2.61e-05
Zm00001d036386	S6_86346575	15.0758	18.7382	22.7429	18.6158	0.296096	-0.275483	3.23e-05
Zm00001d049343	S4_27217378	59.3647	50.4677	71.4868	74.7304	-0.230038	0.0631533	3.71e-05
Zm00001d005199	S2_163244808	11.2837	9.66486	7.70614	11.546	-0.203878	0.527128	4e-05
Zm00001d037473	S6_126450195	84.1083	126.146	110.935	126.029	0.57911	0.182489	4.3e-05
Zm00001d051790	S4_169877925	63.1037	58.5802	79.8274	152.138	-0.105573	0.921913	4.41e-05
Zm00001d016465	S5_163312867	6.02019	6.67509	6.22683	5.85469	0.128674	-0.0762707	4.66e-05
Zm00001d012845	S5_1070672	5.57991	7.55444	8.62877	8.09413	0.378606	-0.0824157	4.94e-05
Zm00001d004707	S2_132744560	23.5812	19.3695	27.2408	16.4043	-0.271147	-0.698333	5.27e-05
Zm00001d024635	S10_81357791	127.74	138.107	78.4732	120.727	0.111729	0.615109	5.6e-05
Zm00001d033872	S1_277024735	12.221	438.189	64.3869	453.218	5.05393	2.79631	6.27e-05
Zm00001d002054	S2_5038292	5.82543	6.08246	9.82162	6.83194	0.0533315	-0.466476	6.86e-05
Zm00001d015729	S5_113152786	64.9517	66.7468	79.2186	69.7598	0.0387443	-0.181008	7.1e-05
Zm00001d004478	S2_114435797	297.658	251.957	288.821	203.702	-0.239599	-0.501635	7.21e-05
Zm00001d028593	S1_40161657	8.18854	11.7273	4.342	10.2659	0.470021	1.07651	7.29e-05
Zm00001d011713	S8_159802324	54.3845	49.0003	42.5123	49.6966	-0.147543	0.220466	7.75e-05
Zm00001d010491	S8_117532559	44.5856	38.2306	50.3925	37.4053	-0.216597	-0.42025	7.8e-05
Zm00001d042393	S3_164251506	7.49854	10.7411	7.3006	5.46678	0.466286	-0.360169	7.83e-05
Zm00001d035169	S6_7515251	20.135	30.449	21.1238	29.0591	0.573379	0.442201	8.03e-05
Zm00001d039900	S3_18643146	139.458	75.1859	124.938	51.7837	-0.882544	-1.25455	8.13e-05
Zm00001d038170	S6_150422068	146.808	232.779	124.923	147.982	0.661418	0.242593	8.84e-05
Zm00001d035578	S6_34511176	17.9371	23.0068	25.1059	25.5651	0.342227	0.0251535	9.7e-05
Zm00001d032852	S1_240257672	11.3872	13.3525	11.2127	9.72678	0.212452	-0.187169	9.73e-05
Zm00001d025024	S10_101206586	48.0901	55.9477	46.0487	80.8741	0.214205	0.799252	9.74e-05
Zm00001d043782	S3_210067939	7.45535	11.5417	6.65359	6.18103	0.568799	-0.0919447	9.96e-05
Zm00001d012420	S8_174234436	21.2805	1041.15	40.9089	687.988	5.54764	4.03915	0.00010344
Zm00001d010492	S8_117529495	27.8817	31.0163	33.9457	33.0222	0.148653	-0.0386409	0.000105296
Zm00001d032112	S1_213434921	6.30619	10.5516	4.28372	9.67775	0.660902	1.01498	0.000105637
Zm00001d006614	S2_212679615	3.46045	2.10263	1.86247	1.92953	-0.5237	0.0334097	0.000108747
Zm00001d003947	S2_71150479	69.3123	70.5853	74.0015	107.366	0.0258857	0.530923	0.000123686
Zm00001d052327	S4_187152189	21.275	31.6919	20.9768	23.2403	0.553509	0.141429	0.000130509
Zm00001d029723	S1_84225499	3.35499	3.50048	4.61644	3.61707	0.0474095	-0.282679	0.000135008
Zm00001d028515	S1_37927077	33.1604	69.2202	23.7465	53.2435	1.03956	1.13223	0.000135241
Zm00001d038841	S6_165640540	20.5086	22.2752	21.5204	46.1866	0.113877	1.06714	0.000137025
Zm00001d027535	S1_7568047	7.93992	13.6015	8.89046	8.40768	0.707788	-0.0721986	0.000141694
Zm00001d036571	S6_93699914	21.8879	20.1673	20.8719	25.0116	-0.112749	0.250073	0.000158087
Zm00001d015300	S5_83323323	25.3823	53.7504	27.8792	70.4741	1.0533	1.30739	0.000164068
Zm00001d052367	S4_188382546	24.8476	20.3161	19.7618	21.7044	-0.278082	0.129042	0.000171329
Zm00001d039719	S3_13010370	110.275	57.9341	63.1845	61.4703	-0.916951	-0.0390546	0.000178118
Zm00001d048243	S9_153105063	1.9401	2.09492	1.46697	3.11795	0.0740362	0.739188	0.000186847
Zm00001d015234	S5_80287163	95.1131	40.7975	116.605	84.175	-1.20132	-0.465445	0.000190873
Zm00001d049718	S4_41327160	4.27966	6.6554	2.09206	12.6731	0.536034	2.1447	0.000203956
Zm00001d031542	S1_193699067	17.4385	17.689	17.0969	23.2962	0.0194683	0.42499	0.000211683
Zm00001d031280	S1_184904484	5.31565	8.50371	4.99776	5.80939	0.589559	0.183101	0.000222912
Zm00001d017777	S5_206410833	6.81827	7.19555	13.8498	8.79608	0.0679906	-0.600168	0.000225854
Zm00001d046135	S9_65844335	147.019	197.277	127.028	192.388	0.42173	0.595039	0.000228305
Zm00001d002267	S2_9166939	43.8571	33.0671	62.1045	40.291	-0.396958	-0.611915	0.000230649
Zm00001d006409	S2_206940521	22.9439	21.8394	19.8468	22.493	-0.0681309	0.17241	0.00023894
Zm00001d010519	S8_118867887	3.73768	9.23481	4.31535	8.1948	1.11123	0.790655	0.000244665
Zm00001d046322	S9_80349314	2.6651	14.6805	3.68879	7.80486	2.09704	0.909085	0.000245323
Zm00001d041716	S3_134765842	7.3588	12.8677	4.45403	5.26699	0.730366	0.200452	0.000246897
Zm00001d007937	S2_242692641	433.231	479.184	311.549	273.506	0.145123	-0.187245	0.00025034
Zm00001d002889	S2_25919086	59.5299	42.338	42.5975	39.269	-0.482016	-0.114575	0.000267608
Zm00001d017988	S5_211457056	17.4557	19.2077	15.4464	29.3965	0.130839	0.886132	0.00026808
Zm00001d052194	S4_182773720	2.48738	190.155	7.10535	190.084	5.77646	4.55919	0.000269672
Zm00001d030762	S1_158441651	122.185	137.089	82.3953	63.1741	0.164775	-0.377974	0.000272802
Zm00001d013809	S5_21121525	94.3389	209.13	250.929	271.758	1.14015	0.114605	0.000278215
Zm00001d046601	S9_98188045	16.1861	13.7714	16.6841	17.0214	-0.218433	0.027256	0.000287821
Zm00001d002125	S2_6291804	10.1224	13.2602	19.3637	15.1415	0.358528	-0.335218	0.000297497
Zm00001d038806	S6_164798118	6.26151	561.467	12.239	511.36	6.27535	5.27429	0.000304416
Zm00001d039589	S3_8531878	158.988	93.6407	196.697	91.7279	-0.757432	-1.09221	0.000314292
Zm00001d043239	S3_192832836	105.289	66.7343	105.929	58.1482	-0.650028	-0.854252	0.000316125
Zm00001d036006	S6_65514109	12.1354	11.4107	0	0	-0.0818762	0	0.000366878
Zm00001d049018	S4_12735042	8.37988	21.2495	4.56032	19.5502	1.24613	1.88591	0.000415605
Zm00001d012821	S5_924773	84.3882	93.2689	55.756	63.4234	0.142745	0.182812	0.000473037
Zm00001d045216	S9_16428814	21.7906	24.7965	30.0956	25.4711	0.178738	-0.23229	0.000530121
Zm00001d035390	S6_23986560	230.283	116.138	0	0	-0.981445	0	0.000577456
Zm00001d036560	S6_92295346	25.8021	28.2188	25.5912	33.5315	0.124552	0.376963	0.000589629
Zm00001d048892	S4_7221608	7.80987	12.6446	7.62221	8.29958	0.631137	0.109107	0.000624177
Zm00001d012816	S5_845171	35.5678	23.9276	26.9523	17.7893	-0.55283	-0.57306	0.000658244
Zm00001d051633	S4_165119642	15.082	11.0219	14.9844	15.5743	-0.419779	0.0522875	0.000661303
Zm00001d027966	S1_18514288	13.3697	31.7125	12.7749	16.462	1.18681	0.342178	0.00067697
Zm00001d017106	S5_185544278	21.906	30.6755	28.2555	26.1157	0.467639	-0.109581	0.00070846
Zm00001d034346	S1_290281909	6.70241	5.66376	6.56052	2.78956	-0.208973	-0.996455	0.000710983
Zm00001d042272	S3_158447397	8.01015	14.3526	8.02369	7.23592	0.768863	-0.131788	0.000731071
Zm00001d008422	S8_8271801	101.285	111.769	82.1494	84.0869	0.140779	0.0332319	0.000776949
Zm00001d016570	S5_167822258	3.34458	17.2251	3.25973	6.99588	2.06863	0.908495	0.000781533
Zm00001d037971	S6_143884669	46.2696	59.7565	46.8825	73.0651	0.362125	0.629297	0.000874525
Zm00001d034665	S1_299307956	166.527	363.446	84.6808	351.708	1.12131	2.04143	0.000909053
Zm00001d007090	S2_222100478	17.6976	27.6656	26.4069	25.5016	0.616464	-0.0484603	0.000931813
Zm00001d025203	S10_108945257	25.7012	23.4494	27.3698	35.8178	-0.127102	0.376051	0.000968224
Zm00001d039620	S3_9230839	5.772	15.0453	5.16138	8.33943	1.24449	0.600082	0.00100607
Zm00001d011066	S8_137998780	22.8433	24.6967	22.3734	20.5785	0.107996	-0.115275	0.00102621
Zm00001d043797	S3_210378512	100.184	96.0931	92.3147	97.0671	-0.0595439	0.0716658	0.00106071
Zm00001d047505	S9_132912636	0.612948	3.10426	0.327577	0.3577	1.34742	0.0323687	0.00109352
Zm00001d034497	S1_294671452	11.9351	72.6369	3.89522	26.306	2.50914	2.47977	0.00109616
Zm00001d017164	S5_187390645	18.5588	16.9046	21.7577	17.3973	-0.127487	-0.30686	0.00112631
Zm00001d021890	S7_165496838	248.008	188.038	215.072	143.413	-0.397516	-0.581319	0.00121108
Zm00001d011517	S8_153161284	73.2365	74.1641	63.7437	49.4653	0.0179147	-0.359448	0.00121583
Zm00001d001951	S2_3418647	29.696	92.5015	26.1497	94.1605	1.60694	1.80943	0.00124906
Zm00001d051320	S4_153920955	34.7824	23.5821	30.8459	16.5864	-0.541641	-0.856648	0.00129413
Zm00001d039448	S3_4600827	50.2983	38.8623	65.814	77.377	-0.363888	0.230281	0.00131827
Zm00001d019130	S7_18333640	62.88	41.5601	45.8546	45.8645	-0.585862	0.000304899	0.00138381
Zm00001d015856	S5_126420966	158.316	136.626	122.068	91.8165	-0.21114	-0.407003	0.0013893
Zm00001d024966	S10_97249122	51.7932	48.9209	34.6416	48.8499	-0.0807063	0.484031	0.00141383
Zm00001d048769	S4_5216642	3.0575	2.31315	2.64505	5.04342	-0.292391	0.729426	0.00142687
Zm00001d009824	S8_83960848	2.83947	1.62016	1.36694	1.49299	-0.551256	0.0748489	0.00144425
Zm00001d018025	S5_212366770	79.301	62.016	93.6513	61.4774	-0.3497	-0.599287	0.00151292
Zm00001d012821	S5_789809	88.5894	94.4892	56.1388	63.3121	0.0920102	0.17062	0.00154461
Zm00001d033726	S1_272365176	75.15	92.7486	66.0249	62.0828	0.299952	-0.0874523	0.00162057
Zm00001d049079	S4_15079731	28.7352	29.8434	21.4837	22.6932	0.0527913	0.0755917	0.00164438
Zm00001d037434	S6_125282075	4.72667	32.9114	2.94171	33.9769	2.566	3.14951	0.0016567
Zm00001d028775	S1_46190882	38.8754	34.6889	72.1155	52.4586	-0.160023	-0.451758	0.00169847
Zm00001d021287	S7_147964539	9.40974	16.6848	7.96768	19.448	0.764576	1.18915	0.00171168
Zm00001d016675	S5_172409338	5.76077	6.2282	6.59778	11.2427	0.0964497	0.688274	0.0017819
Zm00001d021850	S7_164521057	76.2058	65.0488	45.556	67.4181	-0.225176	0.555411	0.00180265
Zm00001d045199	S9_15852741	225.808	234.505	183.965	248.539	0.0542864	0.432017	0.00185479
Zm00001d011351	S8_147718301	33.6802	39.747	22.1343	35.6481	0.232581	0.663705	0.0019403
Zm00001d053104	S4_214001636	25.4625	24.7989	23.2733	30.575	-0.0366388	0.379412	0.0019479
Zm00001d006455	S2_208769058	12.4953	12.721	12.8742	21.3502	0.0239305	0.68788	0.00197239
Zm00001d002971	S2_28426624	71.5192	42.9919	49.2892	35.7952	-0.721128	-0.450729	0.00197657
Zm00001d013135	S5_5326452	123.957	208.641	163.93	255.212	0.746493	0.635488	0.00200734
Zm00001d044068	S3_218268446	24.3137	13.5633	26.7771	21.2365	-0.797577	-0.320963	0.00206219
Zm00001d024804	S10_88761458	1102.3	1027.41	1442.22	1244.38	-0.101401	-0.212699	0.00216354
Zm00001d009077	S8_34804868	31.9195	21.18	35.5405	36.5844	-0.569688	0.0406368	0.00225394
Zm00001d050304	S4_80278057	1.55206	1.75884	1.8153	9.05537	0.112398	1.83661	0.00227075
Zm00001d037760	S6_136636937	4.9385	4.69731	5.32434	10.6384	-0.0598199	0.879904	0.00229453
Zm00001d012675	S8_178411277	458.457	508.298	360.964	424.784	0.14858	0.234276	0.00249222
Zm00001d011220	S8_143439548	38.8269	101.492	30.2841	86.7159	1.36369	1.48741	0.00249647
Zm00001d012131	S8_168618782	1.14287	4.78773	1.03587	2.01206	1.43345	0.565105	0.00250397
Zm00001d043613	S3_205198297	191.939	342.285	208.448	613.502	0.831259	1.55283	0.00250466
Zm00001d003867	S2_64013148	35.9813	18.4559	45.1215	42.9999	-0.926586	-0.0679382	0.002523
Zm00001d006793	S2_216855062	5.16142	10.2684	12.7036	12.1745	0.870946	-0.0568042	0.00256757
Zm00001d044929	S9_7559810	31.8188	34.4402	29.6515	41.8296	0.110866	0.482649	0.00261495
Zm00001d023652	S10_13698714	68.3275	73.4374	30.5061	29.351	0.102599	-0.0538875	0.00270636
Zm00001d023429	S10_5409495	32.0279	39.9523	39.3734	53.3146	0.310258	0.427936	0.00273548
Zm00001d041255	S3_109249789	20.292	26.6463	21.6425	31.135	0.376775	0.505115	0.0028021
Zm00001d047760	S9_141143655	72.0983	67.2874	55.9252	52.5097	-0.0982179	-0.0892665	0.00305941
Zm00001d008975	S8_28092199	6.26244	7.65926	4.14624	5.31453	0.253789	0.295158	0.00327147
Zm00001d032303	S1_221084845	32.7632	28.6738	33.4015	24.4607	-0.186265	-0.434195	0.00355319
Zm00001d042451	S3_168260277	35.3659	30.826	31.125	38.3374	-0.192379	0.292205	0.00360595
Zm00001d005052	S2_156305661	17.0766	22.8194	15.4878	16.6623	0.398014	0.099276	0.0036897
Zm00001d033744	S1_272606459	24.4548	22.8574	21.8096	15.2666	-0.0935006	-0.487732	0.00371932
Zm00001d047207	S9_121996216	58.2545	37.9817	63.2317	59.8618	-0.604125	-0.0777473	0.00393809
Zm00001d027505	S1_6916139	13.2644	11.4691	11.1359	16.8359	-0.194069	0.555502	0.00397319
Zm00001d032615	S1_232168054	87.5277	102.392	96.9363	176.976	0.223918	0.861765	0.00400644
Zm00001d026514	S10_147437617	33.881	25.8155	28.0899	18.6197	-0.379376	-0.568221	0.00404424
Zm00001d010871	S8_131544735	1030.16	936.67	844.846	924.391	-0.137119	0.129667	0.00405338
Zm00001d040235	S3_33201494	29.4054	23.4704	54.5722	54.5981	-0.31329	0.000673359	0.00408931
Zm00001d046788	S9_106224445	17.1965	14.1001	10.5231	12.6823	-0.269108	0.247784	0.00417775
Zm00001d017435	S5_195382123	223.121	142.194	193.232	56.3171	-0.64631	-1.76074	0.00422101
Zm00001d011718	S8_159818438	80.4155	68.2526	85.2977	84.5969	-0.233436	-0.011764	0.00430926
Zm00001d048133	S9_150627979	20.9068	24.3033	17.3131	23.4348	0.20795	0.416066	0.00464903
Zm00001d003559	S2_48114808	1133.19	553.94	755.583	504.296	-1.03126	-0.582368	0.00470388
Zm00001d007075	S2_221669742	80.876	72.3883	64.6859	74.0123	-0.157889	0.191544	0.00482953
Zm00001d036337	S6_84657269	101.27	98.3992	95.1397	67.5596	-0.0410824	-0.487773	0.00504258
Zm00001d038542	S6_159650133	26.8726	19.8636	18.5492	12.7274	-0.41786	-0.510053	0.00504356
Zm00001d038004	S6_144865881	6.45118	10.9472	8.74553	21.7665	0.681131	1.2241	0.00514675
Zm00001d044172	S3_221162029	113.585	154.788	138.17	180.533	0.443162	0.383383	0.00516283
Zm00001d041525	S3_125968544	35.9507	33.1565	38.7546	23.3448	-0.113443	-0.70751	0.00517053
Zm00001d047834	S9_142627034	17.1946	18.243	31.2323	22.8084	0.0808254	-0.437041	0.00519716
Zm00001d033056	S1_249095083	76.4656	96.1389	58.2699	101.152	0.326495	0.785342	0.00539777
Zm00001d013599	S5_15111178	49.4195	71.7925	49.1971	58.6407	0.529807	0.248692	0.00541846
Zm00001d030856	S1_163639731	2.46468	3.7157	4.49632	3.36734	0.44475	-0.33171	0.00568083
Zm00001d028641	S1_41588573	9.13303	42.6754	8.84848	56.5667	2.10775	2.54726	0.00594817
Zm00001d013530	S5_13742487	37.7636	37.9473	17.315	29.1149	0.00681968	0.717455	0.00606749
Zm00001d047780	S9_141496423	39.8174	43.861	33.4495	41.288	0.136278	0.295764	0.00612412
Zm00001d004716	S2_133452357	221.66	130.213	233.121	236.713	-0.762936	0.0219634	0.00624478
Zm00001d011965	S8_165287842	109.134	79.669	134.595	81.7837	-0.449175	-0.711889	0.00633636
Zm00001d033669	S1_270234715	17.9192	16.9539	14.2081	15.0983	-0.075551	0.0820667	0.00644154
Zm00001d033717	S1_272131030	221.743	111.154	155.53	104.815	-0.989901	-0.564891	0.00661393
Zm00001d034904	S1_305342602	28.9487	47.2893	25.069	24.5152	0.689209	-0.0309822	0.00680741
Zm00001d024679	S10_83504012	79.9189	62.9998	76.9793	52.2185	-0.33841	-0.551163	0.00692539
Zm00001d003252	S2_38332012	63.0243	40.0327	247.839	68.6654	-0.641845	-1.8367	0.00720072
Zm00001d009746	S8_79189166	2.83633	4.70958	5.38931	5.02771	0.573657	-0.0840502	0.00722449
Zm00001d022381	S7_176463799	126.63	83.106	125.228	74.8409	-0.601689	-0.734981	0.00740615
Zm00001d031065	S1_175603758	6.69738	18.6819	9.0548	20.1573	1.35443	1.07327	0.0075178
Zm00001d012515	S8_175929869	18.0536	14.8419	22.7317	26.0305	-0.266312	0.187769	0.00753144
Zm00001d004551	S2_116655372	12.6137	12.0508	13.0987	14.4384	-0.0609213	0.130961	0.00753296
Zm00001d011089	S8_138776172	43.8728	44.2535	45.6588	21.5815	0.0121874	-1.04701	0.00772332
Zm00001d026064	S10_137394057	3.84355	15.6979	8.68353	23.5537	1.78553	1.34234	0.00777682
Zm00001d037278	S6_119260392	56.318	42.264	38.9433	27.7897	-0.405819	-0.472403	0.0077966
Zm00001d012169	S8_169393109	4.68153	7.27618	3.20239	6.82378	0.542686	0.896655	0.00789598
Zm00001d007192	S2_224425010	15.3268	35.984	22.7442	41.5779	1.17966	0.84253	0.00796513
Zm00001d032045	S1_210459540	0.718702	2.35628	0.67575	1.27595	0.965544	0.44166	0.00797748
Zm00001d011588	S8_155141343	13.8269	9.24378	10.3363	8.28498	-0.53347	-0.287977	0.00810826
Zm00001d018229	S5_217043504	0.774423	5.66449	0.564386	0.336671	1.90915	-0.226952	0.00813674
Zm00001d029455	S1_71523707	25.5474	29.6095	20.3879	29.1147	0.205407	0.493672	0.00817929
Zm00001d053371	S4_227974161	73.7377	57.64	84.9131	59.0573	-0.349951	-0.516538	0.0095228
Zm00001d007254	S2_225869378	0.903166	1.65657	0.880899	0.986954	0.481162	0.0791361	0.00969641
Zm00001d017937	S5_210386782	19.8092	12.1831	22.7883	24.3908	-0.65853	0.0940568	0.00984154
Note:
1. RefCtrlExp: Median CPM of genotypes carrying reference alleles under control condition;
2. RefHeatExp: Median CPM of genotypes carrying reference alleles under heat condition;
3. AltCtrlExp: Median CPM of genotypes carrying alternative alleles under control condition;
4. AltHeatExp: Median CPM of genotypes carrying alternative alleles under heat condition;

## Sheet: Table S7
Table S7. MOAseq statistics and numbers of called peaks.
Sample	Condition	Replicate	Number of Reads	Unique Alignment Rate#	Number of Peaks*(q255)	Number of footprints
B73	Control	1	126939893	0.4526	96344	142815
B73	Control	2	166432747	0.435141	113352	184536
B73	Control	3	138693816	0.400368	92035	131872
B73	Heat	1	158734914	0.45009	118069	202906
B73	Heat	2	131979910	0.459244	100875	159774
B73	Heat	3	160081276	0.437668	105522	172688
Note: * it indicates peaks generated from unique alignment files.

## Sheet: Table S8
Table S8. Upregulated transposable elements overlapped with heat-specific MOAseq peaks in B73.
DHH00001Zm00001d03348
DHH00001Zm00001d06292
DHH00001Zm00001d07607
DHH00002Zm00001d00263
DHH00002Zm00001d00381
DHH00002Zm00001d01171
DHH00002Zm00001d02074
DHH00002Zm00001d03883
DHH00002Zm00001d03932
DHH00002Zm00001d04973
DHH00002Zm00001d07027
DHH00002Zm00001d07934
DHH00002Zm00001d08507
DHH00002Zm00001d09390
DHH00008Zm00001d00251
DHH00012Zm00001d00429
DHH00015Zm00001d00109
DHH00491Zm00001d00001
DHH00689Zm00001d00001
DHH00699Zm00001d00001
DHH00898Zm00001d00001
DHH00950Zm00001d00001
DHH01436Zm00001d00001
DHH01828Zm00001d00001
DHH02103Zm00001d00001
DTA00141Zm00001d00004
DTT00042Zm00001d00183
DTT10009Zm00001d00612
DTX12956Zm00001d00003
RLC00002Zm00001d01687
RLC00002Zm00001d10560
RLC00004Zm00001d11121
RLC00013Zm00001d00512
RLC00014Zm00001d00316
RLC00042Zm00001d00088
RLC00063Zm00001d00007
RLC00151Zm00001d00005
RLC00157Zm00001d00020
RLC00463Zm00001d00005
RLC00875Zm00001d00004
RLC01695Zm00001d00002
RLC02249Zm00001d00001
RLC02249Zm00001d00003
RLC06058Zm00001d00001
RLC24179Zm00001d00001
RLG00001Zm00001d16099
RLG00003Zm00001d05444
RLG00003Zm00001d09550
RLG00003Zm00001d10200
RLG00003Zm00001d10746
RLG00003Zm00001d11202
RLG00007Zm00001d00242
RLG00007Zm00001d02365
RLG00007Zm00001d03019
RLG00007Zm00001d03097
RLG00007Zm00001d03249
RLG00008Zm00001d02937
RLG00009Zm00001d00540
RLG00009Zm00001d01795
RLG00009Zm00001d01836
RLG00010Zm00001d01172
RLG00012Zm00001d00935
RLG00018Zm00001d00382
RLG00021Zm00001d00436
RLG00021Zm00001d00512
RLG00357Zm00001d00010
RLG00434Zm00001d00008
RLG01421Zm00001d00002
RLG04210Zm00001d00002
RLG04402Zm00001d00001
RLG17747Zm00001d00001
RLG18650Zm00001d00001
RLG19714Zm00001d00001
RLG21732Zm00001d00001
RLX00518Zm00001d00003
RLX00623Zm00001d00006
RLX00671Zm00001d00005
RLX00793Zm00001d00002
RLX01116Zm00001d00003
RLX03090Zm00001d00001
RLX03351Zm00001d00002
RLX05034Zm00001d00001
RLX05594Zm00001d00001
RLX05707Zm00001d00001
RLX06576Zm00001d00001
RLX07284Zm00001d00001
RLX07792Zm00001d00001
RLX09802Zm00001d00001
RLX10137Zm00001d00001
RLX10654Zm00001d00001
RLX11457Zm00001d00001
RLX11526Zm00001d00001
RLX11614Zm00001d00001
RLX11758Zm00001d00001
RLX11946Zm00001d00001
RLX12114Zm00001d00001
RLX12759Zm00001d00001
RLX13457Zm00001dS0001
RLX13504Zm00001d00001
RLX13637Zm00001d00001
RLX13906Zm00001d00001
RLX14179Zm00001d00001
RLX14470Zm00001d00001
RLX15320Zm00001d00001
RLX15389Zm00001d00001
RLX16014Zm00001d00001
RLX18221Zm00001d00001
RLX18796Zm00001d00001
RLX19006Zm00001d00001
RLX19895Zm00001d00001
RLX20271Zm00001d00001
RLX20480Zm00001d00001
RLX21352Zm00001d00001
RLX22250Zm00001d00001
RLX22309Zm00001d00001
RLX24105Zm00001d00001
RLX24234Zm00001d00001
RLX24389Zm00001d00001

## Sheet: Table S9
Table S9. Enriched motifs within heat-enriched MOA-seq footprints in B73
Query_ID	nsites	ALD_ID	TF family	Target_ID	Optimal_offset	p-value	E-value	q-value	Overlap	Query_consensus	Target_consensus	Orientation
1-GAMRRSGACRG	5493
2-AAAKAAAAAAAAAA	1704	CDF5	Dof	M06837	0	4.52e-07	0.000603523	0.000929991	14	AAAGAAAAAAAAAA	AAAAAAAAAAAAAAGAAAAAGTGAAAA	-
3-CCCACMTGTCAGY	543	TCP20	TCP	M07285	6	0.000264236	0.352491	0.146446	13	CCCACATGTCAGT	GTGGGTCCCACATGCTTTTTT	-
4-GTAGTAGTAGY	813
5-GCACGGCACGGCAS	729
6-YYYYMTCYCYCYSCY	3292	ERF105	AP2	M06676	0	0.000136696	0.182353	0.303478	15	CTCCCTCTCCCTCCC	CCGCCGCCGCCGCCGCCGCCGCCG	+
7-RCATGCATGCAY	667	ATHB-4	Homeodomain	M01065	0	2.63e-05	0.0350961	0.0486647	11	ACATGCATGCAC	ACCTGCATGTA	+
8-GCAGCAGCAG	1131	NLP4	RWP-RK	M07248	0	6.17e-05	0.082249	0.164498	10	GCAGCAGCAG	GCAGCAGCAGCAGCA	-
9-GGCCCA	2096	OsI_08196	TCP	M02513	1	8.51e-06	0.0113551	0.0145712	6	GGCCCA	GGGCCCAC	+
10-CACACACACACA	224
11-ATATATATAT	591	SPT15	TBP	M08609	5	6.33e-07	0.000844749	0.000844539	10	ATATATATAT	ATCGAATATATATATCTAGTC	+
12-WGTACWGTACW	544
13-RGCCCARYCCAN	1170
14-GAYGTGGAC	481	O2	bZIP	M08078	3	0.000365364	0.487396	0.293046	9	GACGTGGAC	GATGACGTGGCAC	+
15-CGCCGCCGCCT	348	ERF5	AP2	M06674	4	4.79e-07	0.000638848	0.000845966	11	CGCCGCCGCCT	CCACCGCCGCCGCCA	+
16-AACCAAACMA	1449
17-GCGCGCGCGC	892	E2F2	E2F	M04696	0	1.17e-07	0.000155687	0.000154076	10	GCGCGCGCGC	GCGCGCGCGTA	+
18-CCATYSATC	165
19-CCCCRCCCC	459	E2f1	E2F	M09041	2	0.000287478	0.383496	0.401208	9	CCCCGCCCC	TTTCCCGCCCTC	-
20-CACGCACACG	294
21-CTTATCCDSW	622	SRM1	Myb/SANT	M07122	1	8.09e-09	1.08e-05	2.15e-05	10	CTTATCCTCT	CCTTATCCATATT	+
22-VYACGTACGTRB	406	SPL3	SBP	M02715	2	0.000120255	0.16042	0.07439	12	ATACGTACGTAT	GAAAATGTACGGCAAT	+
23-ATCSRACGGY	150	ZIM	GATA	M06892	0	7.67e-07	0.00102302	0.00204604	10	ATCGGACGGC	ATCCAACGGTTGAGA	+
24-CTAGCTAGCAG	262
25-AGCTAGCT	353
26-CACATGC	420	BHLH78	bHLH	M01713	1	5.3e-05	0.070706	0.0692787	7	CACATGC	GCACGTGC	+
27-AGGCARGCAGGCAR	463
28-GGATCGGA	127	GATA19	GATA	M06894	1	2.59e-05	0.0344932	0.037715	8	GGATCGGA	CGGATCGGATT	+
29-ACWWGT	1216
30-CTGCTCTGCTC	118
31-CTTATCC	100	AT5G61620	Myb/SANT	M07150	1	4.72e-06	0.0062933	0.00395711	7	CTTATCC	TCTTATCCAAA	+
32-GCAAGCAA	575	NAC105	NAC/NAM	M07245	8	2.95e-05	0.0394019	0.0515459	8	GCAAGCAA	CTTGAAAAACAAGCAAC	-
33-RTGCGATGCGA	119
34-CAACTTGCAA	254	BHLH80	bHLH	M06723	2	5.05e-06	0.00674254	0.0134851	9	CAACTTGCAA	TGCAACTTGCA	+
35-AGACGAGACGAG	160
36-CGCACGCA	208	E2F2	E2F	M04696	4	0.000363335	0.484689	0.490359	7	CGCACGCA	TACGCGCGCGC	-
37-CCGGCCGG	201
38-GAAGCTTC	93	HSFB2A	HSF	M06952	0	3.19e-06	0.00425988	0.00189003	8	GAAGCTTC	GAAGCTTCTAGA	+
39-CACAAGCACAA	42
40-CTGCACTGCAGC	82
41-ACGCAACGCAACGS	142	anac028	NAC/NAM	M01289	2	0.000159737	0.213089	0.399271	7	ACGCAACGCAACGC	ATACGCAAC	-
42-GACGGACGGAC	102
43-TGCCAGTGCCAG	80
44-CGAAGGGGTAYC	70
45-CGAGCGAG	355
46-AATAAA	1011	PK27085.1	NAC/NAM	M01293	0	9.97e-09	1.33e-05	2.66e-05	6	AATAAA	AATAAATT	-
47-AAGAAA	1595
48-CCGCGCCGCGCCG	125	CRF4	AP2	M01626	-2	0.000111045	0.148134	0.134615	8	CCGCGCCGCGCCG	GCGCCGCC	+
49-GYGGGSCCCRC	123	PK19717.1	TCP	M01318	-2	2.13e-07	0.000284262	0.000147902	9	GCGGGCCCCGC	GGGGCCCAC	+
50-TATATA	443	SPT15	TBP	M08609	6	3.07e-07	0.000409026	0.000409026	6	TATATA	ATCGAATATATATATCTAGTC	+
51-TWATWA	224	YAB1	Sox	M00890	2	0.000108007	0.144082	0.143829	6	TAATAA	AATAATAA	+

## Sheet: Table S10
Table S10. Proportion of reGenes and heo-eGenes with heat-enriched MOA-seq footprints in their 2kb flanking regions.
ReGenes (n=258)
Group	Total	Heat diff MOAseq peaks	% with Heat enriched MOA-seq footprints	Highly associated SNP within MOAfootprint	% with SNP in footprint
RefH	78	29	0.371795	7	0.241379
RefC	42	6	0.142857	1	0.166667
AltH	87	30	0.344828	9	0.3
AltC	56	10	0.178571	1	0.1
heo-eGenes (n=518)
Group
RefH	313	115	0.367412	25	0.217391
AltH	205	62	0.302439	14	0.225806

[truncated: 2 more sheets: Table S11, Data S1]
